# Supplementary material for: BRD-810 is a highly selective MCL1 inhibitor with optimized in vivo clearance and robust efficacy in solid and hematological tumor models
Source: Nat Cancer. 2024 Aug 23;5(10):1479–93. doi: 10.1038/s43018-024-00814-0 (PMC11502502; doi:10.1038/s43018-024-00814-0)
Supplement: Supplementary file 2 — Supplementary Tables 1–5. [file 43018_2024_814_MOESM2_ESM.xlsx]

## Sheet: Suppl. Table 1
	Supplementary Table 1. PanLabs Safety Screen
	Cat #​	Assay Name​	Batch​	Species​	Concentration​	Replicates​	% Inhibition​	IC50 (µM)​
	107000​	Aldose Reductase​	417238​	rat​	10 µM​	2​	-7​	​
	107710​	ATPase, Na+/K+, Heart, Pig​	417093​	pig​	10 µM​	2​	-8​	​
	112020​	Carbonic Anhydrase II​	417094​	human​	10 µM​	2​	-2​	​
	104010​	Cholinesterase, Acetyl, ACES​	416979​	human​	10 µM​	2​	-14​	​
	116020​	Cyclooxygenase COX-1​	417015​	human​	10 µM​	2​	1​	​
	118010​	Cyclooxygenase COX-2​	417016​	human​	10 µM​	2​	25​	​
	124010​	HMG-CoA Reductase​	416965​	human​	10 µM​	2​	-13​	​
	132000​	Leukotriene LTC4 Synthase​	417164​	guinea pig​	10 µM​	2​	1​	​
	199017​	Lipoxygenase 15-LO​	416964​	human​	10 µM​	2​	17​	​
	140010​	Monoamine Oxidase MAO-A​	417070​	human​	10 µM​	2​	0​	​
	140120​	Monoamine Oxidase MAO-B​	417071​	human​	10 µM​	2​	12​	​
	142000​	Nitric Oxide Synthase, Neuronal (nNOS)​	417103​	rat​	10 µM​	2​	26​	​
	199010​	Nitric Oxide Synthetase, Inducible (iNOS)​	416962​	mouse​	10 µM​	2​	15​	​
	107300​	Peptidase, Angiotensin Converting Enzyme​	417091​	rabbit​	10 µM​	2​	-1​	​
	152000​	Phosphodiesterase PDE3​	416952​	human​	10 µM​	2​	74​	3,99​
	154000​	Phosphodiesterase PDE4​	416953​	human​	10 µM​	2​	41​	​
	156000​	Phosphodiesterase PDE5​	417261​	human​	10 µM​	2​	27​	​
	194020​	Thromboxane Synthase​	416956​	human​	10 µM​	2​	71​	5,48​
	200510​	Adenosine A1​	417031​	human​	10 µM​	2​	14​	​
	200610​	Adenosine A2A​	417032​	human​	10 µM​	2​	15​	​
	200720​	Adenosine A3​	417112​	human​	10 µM​	2​	47​	​
	203100​	Adrenergic α1A​	416922​	rat​	10 µM​	2​	15​	​
	203630​	Adrenergic α2A​	417027​	human​	10 µM​	2​	45​	​
	203710​	Adrenergic α2B​	417028​	human​	10 µM​	2​	-11​	​
	203810​	Adrenergic α2C​	417029​	human​	10 µM​	2​	66​	​
	204010​	Adrenergic β1​	416988​	human​	10 µM​	2​	8​	​
	204110​	Adrenergic β2​	417001​	human​	10 µM​	2​	-1​	​
	204200​	Adrenergic β3​	417516​	human​	10 µM​	2​	52​	​
	206000​	Androgen (Testosterone)​	416925​	human​	10 µM​	2​	3​	​
	210030​	Angiotensin AT1​	416943​	human​	10 µM​	2​	42​	​
	210120​	Angiotensin AT2​	416944​	human​	10 µM​	2​	47​	​
	212510​	Bradykinin B1​	416926​	human​	10 µM​	2​	62​	​
	212620​	Bradykinin B2​	417113​	human​	10 µM​	2​	-4​	​
	217030​	Cannabinoid CB1​	416994​	human​	10 µM​	2​	0​	​
	217100​	Cannabinoid CB2​	417216​	human​	10 µM​	2​	23​	​
	219500​	Dopamine D1​	417069​	human​	10 µM​	2​	43​	​
	219600​	Dopamine D2L​	417045​	human​	10 µM​	2​	-1​	​
	219700​	Dopamine D2S​	417046​	human​	10 µM​	2​	2​	​
	219800​	Dopamine D3​	416980​	human​	10 µM​	2​	69​	​
	224010​	Endothelin ETA​	416995​	human​	10 µM​	2​	61​	​
	224110​	Endothelin ETB​	416929​	human​	10 µM​	2​	6​	​
	226010​	Estrogen ERα​	417114​	human​	10 µM​	2​	-7​	​
	226810​	GABAA, Chloride Channel, TBOB​	417048​	rat​	10 µM​	2​	49​	​
	226600​	GABAA, Flunitrazepam, Central​	416996​	rat​	10 µM​	2​	-4​	​
	228510​	GABAB, Non-Selective​	417061​	rat​	10 µM​	2​	0​	​
	232030​	Glucocorticoid​	416931​	human​	10 µM​	2​	62​	​
	232600​	Glutamate, AMPA​	416947​	rat​	10 µM​	2​	-5​	​
	232710​	Glutamate, Kainate​	416948​	rat​	10 µM​	2​	-3​	​
	232810​	Glutamate, NMDA, Agonism​	417049​	rat​	10 µM​	2​	4​	​
	232910​	Glutamate, NMDA, Glycine​	417050​	rat​	10 µM​	2​	-1​	​
	239300​	Growth Hormone Secretagogue (GHS, Ghrelin)​	417248​	human​	10 µM​	2​	8​	​
	239610​	Histamine H1​	416976​	human​	10 µM​	2​	48​	​
	239710​	Histamine H2​	417140​	human​	10 µM​	2​	-14​	​
	239820​	Histamine H3​	416975​	human​	10 µM​	2​	-2​	​
	243000​	Insulin​	416974​	rat​	10 µM​	2​	16​	​
	252200​	Motilin​	416935​	human​	10 µM​	2​	42​	​
	252610​	Muscarinic M1​	416981​	human​	10 µM​	2​	45​	​
	252710​	Muscarinic M2​	416982​	human​	10 µM​	2​	44​	​
	252810​	Muscarinic M3​	417054​	human​	10 µM​	2​	3​	​
	252910​	Muscarinic M4​	417054​	human​	10 µM​	2​	-2​	​
	258590​	Nicotinic Acetylcholine​	417118​	human​	10 µM​	2​	-4​	​
	260130​	Opiate δ1 (OP1, DOP)​	417002​	human​	10 µM​	2​	45​	​
	260210​	Opiate κ (OP2, KOP)​	417120​	human​	10 µM​	2​	24​	​
	260410​	Opiate µ (OP3, MOP)​	417002​	human​	10 µM​	2​	54​	​
	299005​	Progesterone PR-B​	416983​	human​	10 µM​	2​	55​	​
	268700​	Purinergic P2X​	416999​	rabbit​	10 µM​	2​	44​	​
	268810​	Purinergic P2Y​	416933​	rat​	10 µM​	2​	78​	3,68​
	271110​	Serotonin (5-Hydroxytryptamine) 5-HT1A​	417075​	human​	10 µM​	2​	46​	​
	271650​	Serotonin (5-Hydroxytryptamine) 5-HT2A​	416992​	human​	10 µM​	2​	24​	​
	271700​	Serotonin (5-Hydroxytryptamine) 5-HT2B​	416990​	human​	10 µM​	2​	22​	​
	271800​	Serotonin (5-Hydroxytryptamine) 5-HT2C​	417122​	human​	10 µM​	2​	-6​	​
	202000​	Transporter, Adenosine​	416977​	guinea pig​	10 µM​	2​	16​	​
	220320​	Transporter, Dopamine (DAT)​	416986​	human​	10 µM​	2​	98​	3,18​
	226400​	Transporter, GABA​	416945​	rat​	10 µM​	2​	36​	​
	204410​	Transporter, Norepinephrine (NET)​	416985​	human​	10 µM​	2​	72​	4,81​
	274030​	Transporter, Serotonin (5- Hydroxytryptamine) (SERT)​	417000​	human​	10 µM​	2​	-16​	​
	287530​	Vasopressin V1A​	416951​	human​	10 µM​	2​	0​	​
	Supplementary Table 1 summarizes the activity of a broad panel of potential safety targets covering enzymes, receptors, and ion channels (indicated by the ‘assay name’; PanLabs SafetyScreen panel, Eurofins Discovery, St. Charles, MO USA.) after exposure to 10µM of BRD-810. IC50s were determined in a separate experiment, if the % inhibition was >70% at 10 µM.

## Sheet: Suppl. Table 2
	Supplementary Table 2: Data collection and refinement statistics (molecular replacement)
	​	MBP-MCL1 bound to BRD-810 (PDB 8T6F)​
	Data collection​	​
	Space group​	P21212​
	Cell dimensions ​	​
	a, b, c (Å)​	98.30, 136.96, 38.26​
	α, β, γ (°) ​	90.0, 90.0, 90.0​
	Resolution (Å)​	80-1.56 (1.59-1.56) *​
	Rmerge​	3.7 (66.3)​
	I / σI​	20.5 (1.9)​
	Completeness (%)​	99.7 (99.4)​
	Redundancy​	7.1 (7.2)​
	​	​
	Refinement​	​
	Resolution (Å)​	79.9-1.56​
	No. reflections​	74418​
	Rwork / Rfree​	18.8/21.6​
	No. atoms​	​
	Protein​	4146​
	Ligand/ion​	88​
	Water​	407​
	B-factors (Å2)​	​
	Protein​	30.1​
	Ligand/ion​	33.8​
	Water​	36.8​
	R.m.s. deviations​	​
	Bond lengths (Å)​	0.006​
	Bond angles (°)​	0.89​
	Supplementary Table 2 summarizes the data collection and refinement statistics of X-ray diffraction data sets collected from frozen BRD-810-MCL1 co-crystals at ALBA synchrotron and processed and refined with the programs xia2 and DIALS from the CCP4 program suites.

## Sheet: Suppl. Table 3
	Supplementary Table 3: Caspase-activation and cell viability upon BRD-810 treatment
	Caspase-3 activation after 3h​	BRD-810​		Cell viability after 5h​	BRD-810​
	SUDHL5 (EC50, nM)​	7​		SUDHL5 (EC50, nM)​	8​
	SUDHL10 (EC50, nM)​	7​		SUDHL10 (EC50, nM)​	8​
	SUDHL4 (EC50, nM)​	4500​		SUDHL4 (EC50, nM)​	9900​
	Supplementary Information Table 3:IC50 of BRD-810 induced caspase-3/-7 activation after 3h exposure and cell viability after 5h exposure of SU-DHL-5 and SU-DHL-10 cells (MCL1 dependent) and SU-DHL-4 cells (BCL-xL dependent control) to increasing doses of BRD-810. Data given as rounded mean of 3 independent experiments.

## Sheet: Suppl. Table 4
	Supplementary Table 4. Small molecule PRISM screening data
	Category	Parameter	Description
	Assay	Type of assay	In vitro cell-based PRISM assay, a 5 day pooled viability screen with over 700 cell lines
		Target	Cell death
		Primary measurement	Detection of relative abundance of barcode detection
		Key reagents	Luminex beads, cell lines, and MCL1 inhibitor
		Assay protocol	Briefly compounds are plated with an Echo at 8 doses in triplicate in 3 fold dilution. Pooled cell lines are thawed and plated at either 1250 or 2000 cells per well in 384 well plates for 5 days. Cells are lysed with TCL buffer from Qiagen, the RT-PCR is performed, PCR product is cleaned up, and then mixed with Luminex beads, then stained with Strepavidin-PE, and detected on a Luminex FlexMap 3D …
			DOI: 10.1038/s43018-019-0018-6
		Additional comments	-
	Library	Library size	1 compound
		Library composition	MCL inhibitor BRD-810
		Source	Broad Institute
		Additional comments	-
	Screen	Format	384 well plates
		Concentration(s) tested	8 doses starting at 10uM and 3-fold dilution
		Plate controls	0.1% DMSO, Bortezomib at 40uM
		Reagent/ compound dispensing system	Echo, Drug printer
		Detection instrument and software	Luminex FlexMap 3D
		Assay validation/QC	DOI: 10.1038/s43018-019-0018-6
		Correction factors	-
		Normalization	-
		Additional comments	-
	Post-HTS analysis	Hit criteria	-
		Hit rate	-
		Additional assay(s)	-
		Confirmation of hit purity and structure	-
		Additional comments	-

## Sheet: Suppl. Table 5
	Supplementary Table 5. Anti-proliferative IC50 of BRD-810 and other MCL1 inhibitors before correction for plasma protein binding
	Anti-proliferative IC50 (nM)​​​	BRD-810​​	AMG-176​​​	AZD-5991​​​	S-64315​​
	Hematological cancer cell lines​​
	SU-DHL-10​​​	3​	87​	ND​​	3​
	SU-DHL-5​​​	6​	117​	14​	1​
	KMS-12-BM​​​	10​	184​	33​	ND​​
	AMO-1​​​	10​	126​	57​	3​
	RPMI 8226​​​	10​	291​	62​	ND​​
	OPM-2​​​	13​	117​	33​	5​
	MOLP-8​​​	16​	223​	38​	7​
	JJN-3​​​	29​	553​	71​	7​
	KMS-12-PE​​​	48​	1165​	210​	ND​​
	Solid cancer cell lines​​
	DMS114​​​	19​	282​	71​	6​
	A-427​​​	19​	563​	52​	14​
	HCC-1187​​​	29​	330​	52​	5​
	SNU398​​​	35​	495​	52​	7​
	HCC-2157​​​	45​	262​	95​	8​
	PA-1​​​	58​	631​	105​	18​
	NCI-H82​​​	58​	476​	162​	37​
	SNU16​​​	65​	583​	267​	73​
	A431​​​	71​	641​	219​	71​
	HMC1-8​​​	74​	583​	329​	44​
	Supplementary Table 5. Cells were treated with increasing concentrations of BRD-810, AMG-176, AZD-5991 or S-64315 for 72h before cell viability was assessed and IC50 were calculated. Data is given as rounded mean of n ≥ 2 independent measurements
