# Supplementary material for: BRD-810 is a highly selective MCL1 inhibitor with optimized in vivo clearance and robust efficacy in solid and hematological tumor models
Source: Nat Cancer. 2024 Aug 23;5(10):1479–93. doi: 10.1038/s43018-024-00814-0 (PMC11502502; doi:10.1038/s43018-024-00814-0)
Supplement: Supplementary file 4 — Statistical source data. [file 43018_2024_814_MOESM4_ESM.xlsx]

## Sheet: Figure 1 
Figure 1C	Quantification of the MCL1-BAK complex after exposing RKO cells to increasing doses of BRD-810
	BRD-810 (LogM)	15 min			30 min			1 Hr			3 Hr			6 hr			24 hr
	-10	0.938846	1.07308	0.988077	0.929497	1.04077	1.02973	1.22617	0.864531	0.909301	1.06455	0.966481	0.968968	0.952919	0.984652	1.06243	0.988016	1.00012	1.01186
	-9.5	0.689231	0.762692	0.757692	0.680758	0.771581	0.691804	0.822848	0.722115	0.779236	0.91638	0.868056	0.890086	0.839676	0.783366	0.873276	0.672721	0.702372	0.72004
	-9	0.533846	0.595385	0.585	0.453293	0.497477	0.50525	0.719799	0.595909	0.626013	0.763591	0.687907	0.730901	0.602613	0.552214	0.686923	0.438349	0.495182	0.509637
	-8.5	0.289615	0.312692	0.326154	0.271649	0.328106	0.357153	0.362022	0.260517	0.319182	0.364207	0.348217	0.34573	0.418127	0.471637	0.43026	0.236471	0.253398	0.254386
	-8	0.198846	0.0926923	0.183846	0.108823	0.258557	0.168553	0.177538	0.0733308	0.260903	0.126851	0.205377	0.121521	0.203775	0.238619	0.195686	0.0995799	0.128861	0.121819
	-7.5	0.159615	0.08	0.177308	0.0838674	0.193918	0.11496	0.116943	0.00463142	0.159784	0.064669	0.109795	0.0660903	0.155242	0.193508	0.16862	0.0646158	0.0621448	0.0669632
	-7	0.11	0.0530769	0.106154	0.052366	0.144007	0.0940952	0.0517175	-0.047472	0.0914705	0.0220301	0.0536539	0.0312685	0.0335995	-0.0286218	0.061288	0.0238448	0.0282926	0.0444774
	-6.5	0.138462	0.0703846	0.112692	0.0593209	0.130915	0.108005	0.0486299	-0.0355075	0.0964878	0.0401516	0.0440602	0.0198981	0.0423105	-0.00622213	0.0712434	0.0175439	0.0174203	0.0185322
	-6	0.102692	0.0530769	0.0961538	0.0212737	0.112505	0.0699577	0.0216133	-0.0409108	0.063682	0.00106597	0.0259386	-0.00319791	0.0214663	-0.00591102	0.0485326	0.00963677	0.00728935	0.0144552
Figure 1D	Quantification of the MCL1-BIM complex after exposing RKO cells to increasing doses of BRD-810
	BRD-810 (LogM)	15 min			30 min			1 Hr			3 Hr			6 hr			24 hr
	-10	0.98656	0.963477	1.04996	0.999308	1.01687	0.983824	1.1177	0.932413	0.949889	1.00665	0.989303	1.00405	0.991065	0.965425	1.04351	1.0056	1.02971	0.964694
	-9.5	1.05101	0.964077	1.05701	0.983983	1.02645	0.934657	0.878688	0.776741	0.848913	0.718801	0.700486	0.725608	0.710193	0.727674	0.630943	0.535962	0.545719	0.535868
	-9	0.97337	0.995853	1.04022	0.942479	0.991327	0.92444	0.747128	0.713793	0.753439	0.626742	0.612156	0.616856	0.458602	0.475647	0.472005	0.376571	0.375258	0.360154
	-8.5	0.952236	0.971571	1.03078	0.92013	0.96818	0.893631	0.664437	0.612007	0.678354	0.479579	0.487844	0.481848	0.369446	0.366095	0.346137	0.157515	0.177497	0.183314
	-8	0.98716	0.958681	1.10407	0.910073	0.970893	0.882935	0.588058	0.576083	0.702627	0.388655	0.441653	0.399514	0.243869	0.232506	0.236731	0.0940959	0.116142	0.121584
	-7.5	0.983562	0.962578	1.05131	0.870324	0.935455	0.856915	0.522844	0.525757	0.656508	0.351702	0.390762	0.352998	0.212548	0.181955	0.190696	0.086497	0.0837763	0.0775846
	-7	0.968574	0.964077	1.07125	0.89842	0.918214	0.890757	0.526727	0.535142	0.65845	0.341491	0.371961	0.338088	0.141747	0.121643	0.194338	0.0485959	0.0562887	0.0570392
	-6.5	0.963178	0.969323	1.02928	0.907359	0.933379	0.883733	0.501807	0.560386	0.675603	0.339708	0.379741	0.355754	0.148449	0.137522	0.203807	0.0340547	0.0317093	0.0351804
	-6	1.01234	0.978766	1.03842	0.923642	0.939446	0.900654	0.534495	0.557959	0.685474	0.324959	0.362237	0.335981	0.148449	0.142184	0.197689	0.020733	0.0238289	0.0259866
Figure 1E	Caspase-3/-7 activation under increasing doses of BRD-810 in parental HMC1-8 cells, in CRISPR-edited BAK/BAX knockout cells and in HMC1-8-Cas9 expressing control cells.
	Concentration (LogM)	HMC18 Parental		HMC18 Cas9 control		HMC18 BAX/BAK KO
	-6	8.71444	9.03619	8.46326	7.82727	1.35751	2.09326
	-6.5	9.30777	8.06091	8.19883	7.1171	1.57098	1.31813
	-7	6.96883	5.37943	7.38565	6.41861	1.31606	1.17513
	-7.5	3.38015	3.64672	4.09856	4.29087	1.44041	1.53368
	-8	1.23827	1.47689	1.42891	1.68853	1.09016	1.22902
	-8.5	1.00036	1.02186	1.13908	1.12397	1.16269	0.928497
Figure 1F	Cell viability under increasing doses of BRD-810 in parental HMC1-8 cells, in CRISPR-edited BAK/BAX knockout cells and in HMC1-8-Cas9 expressing control cells.
	Concentration (LogM)	HMC18 Parental		HMC18 Cas9 control		HMC18 BAX/BAK KO
	-6	0.0532493	0.0557711	0.0663517	0.0639389	1.16547	1.02234
	-6.5	0.104753	0.107274	0.0664522	0.0790188	1.16018	1.0916
	-7	0.736566	0.629486	0.261184	0.305117	1.21485	1.0968
	-7.5	0.98904	1.03424	0.636875	0.635669	1.19604	1.06721
	-8	1.14568	1.11979	0.961697	0.887001	1.1256	1.11443
	-8.5	1.13666	1.09156	0.980195	0.956871	1.02861	1.04957
