# Supplementary material for: BRD-810 is a highly selective MCL1 inhibitor with optimized in vivo clearance and robust efficacy in solid and hematological tumor models
Source: Nat Cancer. 2024 Aug 23;5(10):1479–93. doi: 10.1038/s43018-024-00814-0 (PMC11502502; doi:10.1038/s43018-024-00814-0)
Supplement: Supplementary file 5 — Statistical source data. [file 43018_2024_814_MOESM5_ESM.xlsx]

## Sheet: Figure 2
Figure 2A	Anti-proliferative IC50s from dose-response curves generated by exposing over 700 bar-coded cancer cell lines ordered by cancer type to increasing doses of BRD-810 for 5 days
	Bile duct	Bone	Breast	Central Nervous System	Cervix	Colorectal	Esophagus	Fibroblast	Gastric	Kidney	Leukemia	Liver	Lung	Lymphoma	Mesothelioma	Multiple Myeloma	Ovary	Pancreas	Peripheral Nervous System	Prostate	Skin	Small intestine	Soft Tissue	Thyroid	Upper Aerodigestive Tract	Urinary Tract	Uterus
	2e-05	2e-05	1.09e-07	5.34e-07	2.78e-07	1.69e-07	3.05e-10	2e-05	2e-05	2e-05	3.05e-10	1.41e-06	3.29e-08	7.49e-09	9.74e-07	1.79e-08	2e-05	2e-05	3.18e-06	1.54e-06	2e-05	2.72e-07	3.55e-08	2e-05	2e-05	1e-05	1.62e-07
	2e-05	2e-05	3.02e-07	1e-05	1e-05	1e-05	1.49e-07	2e-05	2.49e-08	2e-05	3.13e-08	6.95e-07	1.89e-07	1.07e-08	1.43e-05	4.04e-08	2e-05	2e-05	2e-05	5.88e-07	4.65e-08		4.65e-07	1e-05	2e-05	1e-05	2e-05
	2e-05	4.6e-07	4.42e-07	1e-05	3.83e-06	1e-05	1.38e-07	2e-05	2.39e-07	1e-05	3.46e-08	1.87e-08	9.75e-07	1.55e-08	2e-05	4.15e-08	2e-05	1e-05	2e-05	1e-05	4.79e-07		1e-05	2e-05	2e-05	1e-05	2e-05
	2e-05	5.17e-07	1.12e-06	6.3e-07	1e-05	1.85e-07	1.13e-05	2e-05	2.48e-07	1e-05	3.61e-08	2e-05	2e-05	1.58e-08	2e-05	6.89e-08	2e-05	1e-05	2e-05	1e-05	1.21e-05		9.09e-09	2e-05	2e-05	2e-05	9.45e-07
	2e-05	4.28e-08	3.65e-08	2.91e-07	2.59e-06	1.36e-06	2.44e-07	2e-05	2e-05	2e-05	3.71e-08	2e-05	2e-05	2.04e-08	1.31e-06	1.78e-07	1.35e-07	1e-05	2e-05	2e-05	1.48e-07		1.83e-07	2e-05	2e-05	2e-05	2e-05
		0	2e-05	2.51e-06	2e-05	2e-05	2e-05	2e-05	2e-05	2e-05	5.94e-08	2e-05	2e-05	2.44e-08	7.15e-07	2.17e-07	3.35e-07	1e-05	1e-05	5.24e-06	2e-05		6.85e-07	2e-05	1.41e-05	2e-05	2e-05
		2e-05	2e-05	2.28e-07	1e-05	2e-05	2e-05		2e-05	2e-05	8.21e-08	1e-05	1.04e-07	2.58e-08		2.49e-07	2e-05	2e-05	3.7e-07		2e-05		1.39e-06	2e-05	2.02e-07	2e-05	1.56e-06
		1e-05	2e-05	2.8e-07	1e-05	4.89e-09	2e-05		2e-05	2e-05	1.07e-07	2e-05	1.23e-07	2.87e-08		6.48e-07	2e-05	2e-05	2e-05		6.63e-07		1e-05	2e-05	2e-05	2e-05	2.96e-06
		2e-05	2e-05	2.89e-07	0	8.88e-06	2e-05		7.6e-06	2e-05	1.51e-07	2.96e-08	2.42e-08	2.89e-08		1.21e-06	1.53e-07	2e-05			1e-05		1e-05	2e-05	2e-05	2e-05	2e-05
		2e-05	2e-05	1e-05	2.47e-07	4.84e-07	1.03e-06		5.4e-08	2e-05	1.66e-07	2e-05	5.01e-08	3.07e-08		2.47e-06	8.71e-06	2e-05			1e-05		2e-05		2e-05	3.13e-07	2e-05
		1.47e-06	2.83e-06	2e-05	0	5.51e-07	2e-05		1.02e-07	2e-05	2.28e-07	2e-05	3.89e-07	3.17e-08		1e-05	2e-05	2e-05			1e-05		9.58e-08		4.48e-07	8.67e-06	1.66e-07
		1.54e-06	4.58e-07	2e-05	5.94e-06	2e-05	2e-05		2e-05	2e-05	2.34e-07	2e-05	2e-05	4.13e-08		2e-05	2e-05	2e-05			2e-05		1.87e-07		8.44e-08	8.99e-07	2e-05
		1.63e-07	6.11e-07	2e-05		2e-05	4.86e-07		2e-05	2e-05	3.36e-07	2e-05	2e-05	4.3e-08		2e-05	2e-05	2e-05			2e-05		2e-05		8.62e-07	3.7e-08	2e-05
		2.57e-07	2e-05	2e-05		2e-05	6.6e-07		2e-05	2e-05	3.53e-07	2e-05	2e-05	6.24e-08		2e-05	2.99e-08	2e-05			2e-05		2e-05		7.82e-06	1e-05	3.38e-07
		1.69e-06	2e-05	2e-05		2e-05	2e-05		2e-05	1e-06	3.92e-07	4.19e-06	1.31e-06	8.16e-08		1e-05	9.23e-08	2e-05			2e-05		1e-05		2e-05	9.11e-06	2e-05
		1e-05	2e-05	2e-05		2e-05	2e-05		2.87e-07	2e-05	4.52e-07	1.06e-06	2e-05	1.71e-07			7.32e-06	2e-05			4.17e-07		1e-05		1.36e-07	1e-05	2e-05
		1e-05	2e-05	2e-05		2e-05	4.14e-07		2e-05	1e-05	5.09e-07	1.29e-08	2e-05	1.81e-07			2e-05	2e-05			9.88e-06		1e-05		2.62e-07	2e-05	1.15e-06
		1e-05	2.5e-06	2e-05		2e-05	2e-05		3.06e-07		1.1e-06	2e-05	1e-05	2.1e-07			2e-05	2e-05			4.78e-06		1e-05		4.49e-07	9.13e-08	8.32e-07
		2e-05	2e-05	2e-05		2e-05	2e-05		2e-05		1.1e-06	2e-05	1e-05	2.14e-07			8.91e-06	2e-05			1.5e-05		0		4.52e-07	1e-05	9.13e-06
		1.43e-07	2e-05	2e-05		2e-05	1.77e-07		2e-05		1.12e-06		1e-05	2.96e-07			1.31e-07	2e-05			8.77e-07		2e-05		6.93e-07	3.46e-07	2e-05
		2e-05	1e-05	2e-05		2e-05	2.92e-08		2e-05		1.13e-06		1e-05	3.27e-07			6.86e-08	2e-05			5.13e-08		2e-05		2e-05		2e-05
		2.09e-07	1e-05	2e-05		2e-05	3.64e-07		4.37e-08		2.32e-06		1e-05	3.31e-07			2e-05	2e-05			2.02e-07		2e-05		3.76e-07		3.04e-07
		2.17e-07	2.29e-07	2e-05		2e-05	1.8e-05		2.61e-08		2.57e-06		1e-05	3.79e-07			2e-05	2e-05			2.26e-07		1.39e-07		2.15e-07		4.82e-08
		1.76e-06	3.07e-07	2e-05		2e-05			1e-05		2.33e-07		3.81e-07	3.8e-07			2e-05	2.35e-07			6.16e-07		2.29e-07		1.72e-06		6.95e-08
		5.32e-08	1.77e-06	2e-05		2e-05					2e-05		1.45e-06	3.94e-07				1.13e-06			2e-05		2e-05		1.12e-05
		1.33e-06	2e-05	2e-05		2e-05					2e-05		2e-05	4.04e-07				4.7e-06			2e-05		2e-05		2e-05
		8.46e-07	2e-05	2e-05		2e-05					2e-05		2e-05	4.37e-07				3.82e-07			2.46e-07		1.95e-07		3.17e-07
			1.76e-06	2e-05		2e-05					1e-05		1.25e-07	5.45e-07				2e-05			9.83e-06		8.57e-06
			1.19e-07	2e-05		2e-05					4.15e-06		2e-05	7.05e-07				2e-05			3.72e-06		2e-05
			8.15e-07	2e-05		2e-05					6.97e-06		2.65e-07	9.77e-07							4.28e-08		2e-05
				2e-05		2e-05					7.24e-06		8.54e-07	1.08e-06							1e-05		5.85e-08
				2e-05		2e-05					9.53e-06		4.21e-06	2.08e-06							8.46e-08		6.41e-08
				2e-05		2e-05					9.85e-06		4.29e-06	1e-05							2e-05		6.29e-09
				2e-05		2e-05					1e-05		7.48e-06	1e-05							2.43e-08		2e-05
				2e-05		2e-05					1e-05		2e-05	1e-05							2.16e-06		7.91e-07
				2e-05		4.41e-06					1e-05		2e-05	2e-05							1e-05		8.17e-07
				2e-05		2e-05					2e-05		2e-05	2e-05							2e-05
				2e-05		2e-05					2e-05		9.66e-07	2e-05							1.16e-07
				2e-05		1e-05					2e-05		2.88e-06	1e-05							2.49e-06
				2e-05		2.23e-07					2e-05		1.35e-07	1e-05							2e-05
				2e-05		5.62e-06					2e-05		2.5e-07	2e-05							6.1e-06
				2e-05		5.83e-06					2e-05		2.64e-07	2e-05
				2e-05							2e-05		3.07e-07	2e-05
				1e-05							2e-05		5.75e-07	2e-05
				3.22e-07							2e-05		5.98e-07	2e-05
				2e-05							2e-05		6.4e-07	2e-05
				2.18e-06							2e-05		2e-05	1.94e-08
				3.09e-06							2e-05		2e-05	7.94e-08
											2e-05		2e-05	1.97e-07
											2e-05		2e-05	2e-05
											2e-05		2e-05	2e-05
											2e-05		2e-05
											2e-05		2e-05
													2e-05
													9.55e-07
													1.23e-06
													2e-05
													2e-05
													3.64e-06
													2.28e-07
													9.23e-07
													2.89e-06
													2.94e-06
													2e-05
													2e-05
													2e-05
													1.58e-07
													2.38e-07
													1.6e-06
													1.63e-06
													2e-05
													7.23e-08
													2e-05
													2e-05
													2e-05
													2e-05
													2e-05
													1.14e-06
													1.34e-06
													1.81e-05
													2e-05
													2e-05
													2e-05
													1.25e-06
													2e-05
													2e-05
													6.06e-08
													2e-05
													2e-05
													2e-05
													2e-05
													2e-05
													2.99e-07
													7.12e-07
													7.39e-07
													3.03e-06
													2e-05
Figure 2B	Unbiased, genome-wide gene expression correlative to drug activity plotted against the Pearson correlation between each feature and the AUC
	PRISM_BRD-810_AUC	Gene Expression Ratio BCL2L1/BAK (Log2)	BCL2L1_GE	BAK1_GE			Linear Regression
CCLE_ID								BCL2L1_BAK_ratio
Cellline 001	0.559309	1.06131	5.08279	4.02148			Best-fit values
Cellline 002	0.869714	2.03067	7.53846	5.50779			Slope	2.505
Cellline 003	0.90359	1.20865	6.04811	4.83946			Y-intercept	-0.6868
Cellline 004	NA	2.12041	7.40803	5.28762			X-intercept	0.2742
Cellline 005	0.943785	0.83699	5.7211	4.88411			1/slope	0.3993
Cellline 006	1.07789	3.08858	7.39601	4.30743
Cellline 007	0.818855	1.72601	6.52042	4.79442			Std. Error
Cellline 008	1.21871	1.83237	6.93251	5.10014			Slope	0.188
Cellline 009	0.801782	0.640713	5.05485	4.41414			Y-intercept	0.1753
Cellline 010	NA	1.60741	6.77413	5.16672
Cellline 011	NA	2.37939	6.79961	4.42021			95% Confidence Intervals
Cellline 012	0.949155	2.0147	6.10978	4.09508			Slope	2,135 to 2,874
Cellline 013	1.20507	2.77458	7.13494	4.36036			Y-intercept	-1,031 to -0,3423
Cellline 014	0.707763	0.746295	5.9674	5.2211			X-intercept	0,1593 to 0,3611
Cellline 015	0.608117	0.491714	5.86814	5.37643
Cellline 016	0.843149	3.96401	7.43779	3.47379			Goodness of Fit
Cellline 017	NA	2.52273	7.31714	4.79442			R squared	0.2619
Cellline 018	0.85309	1.69425	4.94673	3.25248			Sy.x	0.9783
Cellline 019	0.549384	-0.135748	4.90207	5.03782
Cellline 020	NA	0.712181	5.74604	5.03386			Is slope significantly non-zero?
Cellline 021	0.499332	0.489671	4.65478	4.16511			F	177.4
Cellline 022	NA	0.893345	5.30816	4.41481			DFn, DFd	1, 500
Cellline 023	0.513232	-1.77201	4.49121	6.26322			P value	<0,0001
Cellline 024	0.587442	0.633374	4.99865	4.36527			Deviation from zero?	Significant
Cellline 025	1.13545	1.99121	6.35368	4.36247
Cellline 026	1.1694	3.11932	6.80077	3.68145			Equation	Y = 2,505*X - 0,6868
Cellline 027	0.928673	1.36103	5.37539	4.01436
Cellline 028	1.23071	2.12632	5.73985	3.61353			Data
Cellline 029	0.944859	1.9138	6.48365	4.56986			Number of X values	541
Cellline 030	1.11526	1.54702	6.32048	4.77347			Maximum number of Y replicates	1
Cellline 031	1.13861	3.575	7.32346	3.74846			Total number of values	701
Cellline 032	NA	3.25045	8.0542	4.80374			Number of missing values	39
Cellline 033	1.33639	0.794724	6.25153	5.45681
Cellline 034	0.958024	2.02545	6.66121	4.63575
Cellline 035	0.813097	-1.80117	3.84298	5.64414
Cellline 036	NA	0.188294	5.14853	4.96023
Cellline 037	NA	2.55847	7.31442	4.75596
Cellline 038	0.570195	-0.30373	5.43962	5.74335
Cellline 039	1.09584	0.576334	6.40973	5.8334
Cellline 040	0.814403	2.23354	5.84825	3.61471
Cellline 041	0.918129	2.69787	6.2948	3.59694
Cellline 042	0.837536	2.08552	6.44377	4.35826
Cellline 043	1.10154	2.36331	6.43713	4.07382
Cellline 044	NA	0.603354	4.38681	3.78346
Cellline 045	0.898077	2.73859	7.12402	4.38543
Cellline 046	0.78345	1.4018	5.71287	4.31107
Cellline 047	NA	3.28239	7.19121	3.90881
Cellline 048	0.800755	0.130247	5.63169	5.50144
Cellline 049	1.03636	1.40941	6.61574	5.20633
Cellline 050	0.685692	0.717133	5.96278	5.24565
Cellline 051	1.02164	3.0303	5.5738	2.5435
Cellline 052	NA	0.0117037	4.00809	3.99639
Cellline 053	0.903915	2.15013	6.61088	4.46074
Cellline 054	0.49691	1.36628	5.92148	4.5552
Cellline 055	0.548584	1.14976	5.41954	4.26978
Cellline 056	NA	0.945329	6.90231	5.95699
Cellline 057	0.938712	1.28224	5.56468	4.28244
Cellline 058	1.39177	0.94815	5.90977	4.96162
Cellline 059	0.938324	2.09562	4.68538	2.58976
Cellline 060	NA	2.25938	6.10035	3.84097
Cellline 061	NA	1.86738	7.24346	5.37608
Cellline 062	NA	2.90555	7.37738	4.47184
Cellline 063	NA	2.91924	7.12557	4.20633
Cellline 064	NA	3.35638	6.98048	3.6241
Cellline 065	0.698652	-1.01818	4.63459	5.65277
Cellline 066	0.884704	2.25363	6.81801	4.56438
Cellline 067	0.952275	0.525972	5.90448	5.37851
Cellline 068	NA	1.71193	6.37243	4.6605
Cellline 069	NA	3.70256	7.57735	3.8748
Cellline 070	1.09828	2.96911	7.18557	4.21645
Cellline 071	0.619894	0.615811	5.61941	5.0036
Cellline 072	NA	2.92369	7.46842	4.54473
Cellline 073	1.15648	2.46264	6.12598	3.66334
Cellline 074	0.511509	1.04858	6.35491	5.30634
Cellline 075	NA	1.61262	6.72615	5.11353
Cellline 076	NA	2.91781	7.06512	4.14731
Cellline 077	0.940918	2.30495	5.96602	3.66107
Cellline 078	0.809448	0.939043	5.13832	4.19928
Cellline 079	0.70546	-0.393392	4.05485	4.44824
Cellline 080	0.96692	2.2762	7.55121	5.27501
Cellline 081	0.937743	1.15721	5.22072	4.0635
Cellline 082	1.00962	0.59198	4.68706	4.09508
Cellline 083	NA	1.15601	4.9279	3.77189
Cellline 084	0.87037	0.251329	4.88069	4.62936
Cellline 085	0.734207	1.94925	7.38388	5.43463
Cellline 086	1.06664	3.96791	7.96521	3.99729
Cellline 087	NA	1.14195	5.88557	4.74362
Cellline 088	1.13336	2.43915	7.65055	5.2114
Cellline 089	0.872796	-0.175087	4.21723	4.39232
Cellline 090	NA	1.84709	5.66164	3.81455
Cellline 091	0.879928	3.85385	8.25984	4.40599
Cellline 092	NA	-0.0667971	4.37016	4.43696
Cellline 093	1.1732	2.90005	7.43921	4.53916
Cellline 094	0.5287	0.461331	5.28355	4.82222
Cellline 095	0.660558	1.26624	6.05702	4.79077
Cellline 096	0.482946	-0.108049	5.32157	5.42962
Cellline 097	NA	0.730216	5.41447	4.68426
Cellline 098	NA	0.0893818	5.51128	5.4219
Cellline 099	1.24002	2.77484	7.77439	4.99955
Cellline 100	1.06005	3.55207	6.92362	3.37156
Cellline 101	0.889089	2.86453	6.61941	3.75489
Cellline 102	0.932989	2.72026	6.31958	3.59932
Cellline 103	0.980429	2.06246	6.33896	4.2765
Cellline 104	0.322684	-0.243676	4.82069	5.06437
Cellline 105	0.869439	1.33674	6.07767	4.74093
Cellline 106	1.04892	1.97501	6.57016	4.59515
Cellline 107	0.602648	0.751502	6.51995	5.76845
Cellline 108	0.743994	0.423671	5.06695	4.64328
Cellline 109	NA	2.96767	7.90737	4.9397
Cellline 110	0.732409	0.367848	5.0036	4.63575
Cellline 111	1.11514	1.66725	6.05268	4.38543
Cellline 112	0.980784	1.11052	5.49249	4.38198
Cellline 113	NA	-0.509622	5.16591	5.67553
Cellline 114	0.592027	0.0322604	4.34696	4.3147
Cellline 115	1.04324	1.07611	5.69377	4.61765
Cellline 116	1.32947	3.4475	7.22255	3.77505
Cellline 117	1.55054	2.68966	7.78601	5.09635
Cellline 118	1.47819	-0.0206711	3.55827	3.57894
Cellline 119	1.08663	2.63149	7.14119	4.5097
Cellline 120	0.937909	2.0082	5.40327	3.39506
Cellline 121	0.912999	1.63719	6.61721	4.98003
Cellline 122	1.10757	0.864201	6.06544	5.20124
Cellline 123	NA	2.82698	7.74106	4.91409
Cellline 124	0.83456	2.38778	5.73118	3.34341
Cellline 125	0.983299	2.207	6.63125	4.42425
Cellline 126	0.925557	2.99951	7.19249	4.19298
Cellline 127	0.823186	1.64966	6.42945	4.77979
Cellline 128	0.557392	1.02504	6.4933	5.46826
Cellline 129	1.03623	3.33371	7.95664	4.62293
Cellline 130	NA	2.57786	6.9005	4.32265
Cellline 131	0.906348	2.8867	6.76248	3.87578
Cellline 132	1.21003	0.12915	4.92979	4.80064
Cellline 133	0.739682	0.103263	5.3565	5.25323
Cellline 134	NA	1.69041	5.37747	3.68706
Cellline 135	0.866107	0.995829	6.18051	5.18468
Cellline 136	0.946967	0.666119	4.58736	3.92125
Cellline 137	0.75157	1.01431	4.87725	3.86295
Cellline 138	0.768737	0.669473	5.60021	4.93074
Cellline 139	NA	1.3515	6.61941	5.26791
Cellline 140	0.72619	1.63033	6.79584	5.16551
Cellline 141	1.05115	3.6691	7.96041	4.29131
Cellline 142	0.627494	0.249055	5.23228	4.98322
Cellline 143	0.342862	-1.17572	5.62673	6.80245
Cellline 144	0.820011	0.501439	4.98687	4.48543
Cellline 145	NA	2.91559	7.18537	4.26978
Cellline 146	NA	3.05335	7.35421	4.30086
Cellline 147	0.830192	2.58306	7.44203	4.85898
Cellline 148	0.985235	0.956076	5.44857	4.49249
Cellline 149	0.970464	0.172307	4.68706	4.51475
Cellline 150	NA	1.98549	7.17413	5.18864
Cellline 151	0.896043	2.45671	7.13196	4.67525
Cellline 152	0.339337	0.486478	5.26416	4.77768
Cellline 153	1.4498	1.59278	5.34767	3.75489
Cellline 154	1.32509	3.0078	8.00011	4.99232
Cellline 155	0.532918	2.04536	6.60851	4.56316
Cellline 156	0.857979	0.583659	5.05224	4.46858
Cellline 157	1.11922	0.913864	5.94111	5.02724
Cellline 158	0.686794	2.02772	6.87271	4.84499
Cellline 159	0.918743	2.64746	6.78333	4.13586
Cellline 160	0.936922	1.32467	5.92101	4.59634
Cellline 161	0.817265	0.00942036	4.70708	4.69766
Cellline 162	0.856467	1.79383	6.8813	5.08746
Cellline 163	0.656785	1.35806	5.67638	4.31832
Cellline 164	0.777085	1.29322	6.35931	5.06609
Cellline 165	1.22258	2.98597	7.42559	4.43962
Cellline 166	NA	2.87799	7.33414	4.45615
Cellline 167	1.05057	2.18638	5.49089	3.30451
Cellline 168	0.871792	2.3116	6.76182	4.45022
Cellline 169	0.772329	0.307867	6.01302	5.70515
Cellline 170	1.30399	2.25274	5.51728	3.26454
Cellline 171	NA	2.83408	6.05441	3.22033
Cellline 172	NA	1.6704	6.62366	4.95327
Cellline 173	0.792352	2.21047	7.01112	4.80064
Cellline 174	0.950733	1.1716	7.01759	5.84599
Cellline 175	0.807409	1.41557	5.16511	3.74953
Cellline 176	NA	3.48696	7.57357	4.08661
Cellline 177	0.785505	1.59764	6.16993	4.57228
Cellline 178	0.964035	1.99422	6.22381	4.22959
Cellline 179	1.00141	2.91789	6.6642	3.74631
Cellline 180	0.875333	1.40529	6.35949	4.9542
Cellline 181	0.944962	3.16067	7.71218	4.55152
Cellline 182	NA	2.32586	6.87738	4.55152
Cellline 183	1.25916	2.19597	5.88191	3.68594
Cellline 184	1.08339	2.25253	6.23439	3.98185
Cellline 185	1.0208	2.76647	7.15603	4.38957
Cellline 186	0.886734	1.99476	6.26529	4.27053
Cellline 187	0.980225	3.07424	7.98976	4.91552
Cellline 188	0.968269	2.08597	6.76235	4.67638
Cellline 189	1.36856	2.81198	6.59753	3.78555
Cellline 190	NA	2.19491	6.71218	4.51728
Cellline 191	1.09742	2.9122	6.88765	3.97545
Cellline 192	NA	1.52606	6.42475	4.89869
Cellline 193	1.19789	3.1325	8.01954	4.88704
Cellline 194	1.04606	4.21842	7.6393	3.42089
Cellline 195	1.17702	3.80743	7.51009	3.70266
Cellline 196	0.910513	3.36522	8.08385	4.71864
Cellline 197	1.07822	3.47762	7.46948	3.99186
Cellline 198	NA	2.78089	6.38733	3.60644
Cellline 199	0.446488	0.311255	4.33628	4.02503
Cellline 200	0.502622	-0.115704	4.61058	4.72629
Cellline 201	NA	2.82762	7.13432	4.3067
Cellline 202	NA	0.101269	4.15785	4.05658
Cellline 203	0.833241	1.28819	5.7057	4.41752
Cellline 204	NA	3.95144	6.63401	2.68257
Cellline 205	NA	2.69123	7.69258	5.00135
Cellline 206	1.22912	0.901447	5.67016	4.76871
Cellline 207	NA	0.983889	6.13648	5.15259
Cellline 208	NA	1.13881	6.09255	4.95373
Cellline 209	NA	1.11507	5.54535	4.43029
Cellline 210	0.704534	1.97955	6.70529	4.72574
Cellline 211	NA	2.49782	7.05853	4.56071
Cellline 212	0.969474	3.02163	8.31809	5.29646
Cellline 213	0.71289	0.621381	5.36877	4.74739
Cellline 214	1.10469	0.177747	4.88704	4.70929
Cellline 215	NA	0.48211	5.44095	4.95884
Cellline 216	0.68582	1.26786	5.01525	3.74739
Cellline 217	1.02187	0.918425	6.13914	5.22072
Cellline 218	0.641918	0.634149	5.09424	4.46009
Cellline 219	0.918298	2.0688	6.52888	4.46009
Cellline 220	0.812596	1.54851	6.62746	5.07895
Cellline 221	1.06905	2.36704	7.09877	4.73173
Cellline 222	NA	3.4798	6.64169	3.16189
Cellline 223	NA	-0.226611	4.9644	5.19101
Cellline 224	NA	2.34699	6.88118	4.53419
Cellline 225	1.27242	3.29759	6.31016	3.01257
Cellline 226	NA	3.91645	5.64328	1.72683
Cellline 227	1.12574	1.11982	6.93617	5.81634
Cellline 228	0.759132	2.36621	6.11145	3.74524
Cellline 229	NA	2.30731	6.76805	4.46074
Cellline 230	0.373507	2.04656	6.45187	4.40531
Cellline 231	NA	3.11228	7.49633	4.38405
Cellline 232	1.10215	3.80815	6.76049	2.95233
Cellline 233	NA	1.59726	6.62892	5.03166
Cellline 234	0.922704	2.82496	6.46303	3.63807
Cellline 235	1.04285	0.629874	4.8679	4.23802
Cellline 236	0.729268	0.363383	4.80168	4.43829
Cellline 237	0.939134	2.10375	6.24698	4.14323
Cellline 238	0.911711	2.51697	7.8443	5.32733
Cellline 239	0.621975	1.36947	5.93993	4.57046
Cellline 240	0.928248	0.740022	4.97728	4.23726
Cellline 241	0.877018	1.21926	6.10873	4.88947
Cellline 242	0.825431	1.40427	6.16289	4.75862
Cellline 243	1.12981	1.05039	5.7126	4.66221
Cellline 244	0.953211	2.53899	7.74376	5.20477
Cellline 245	0.898792	0.381739	5.04963	4.66789
Cellline 246	0.708606	1.44131	6.57758	5.13627
Cellline 247	0.900389	3.272	6.87725	3.60526
Cellline 248	1.04448	3.064	6.87135	3.80735
Cellline 249	1.24372	2.26459	6.84775	4.58316
Cellline 250	NA	2.31819	6.47119	4.15299
Cellline 251	NA	3.34696	7.66021	4.31325
Cellline 252	0.944551	1.95782	6.53434	4.57652
Cellline 253	1.18908	2.86562	6.43729	3.57168
Cellline 254	0.613925	1.37804	6.06005	4.68201
Cellline 255	0.909666	1.63709	6.02459	4.3875
Cellline 256	NA	2.70126	7.58782	4.88655
Cellline 257	NA	-0.733527	4.14078	4.87431
Cellline 258	NA	2.07874	6.77083	4.69209
Cellline 259	0.882738	0.670054	5.59842	4.92837
Cellline 260	0.661832	1.94486	6.40429	4.45943
Cellline 261	1.07033	2.23629	7.01134	4.77505
Cellline 262	NA	4.70988	8.39806	3.68818
Cellline 263	0.977084	0.646546	5.09677	4.45022
Cellline 264	0.770545	-0.0674575	4.74093	4.80839
Cellline 265	1.17707	2.35284	6.76155	4.40871
Cellline 266	0.705322	1.31002	6.11686	4.80684
Cellline 267	0.962702	-0.828719	4.62117	5.44989
Cellline 268	0.840495	0.497743	5.26115	4.76341
Cellline 269	NA	0.267118	5.14486	4.87774
Cellline 270	1.21634	3.59692	8.72332	5.12639
Cellline 271	1.32856	1.39038	5.80452	4.41414
Cellline 272	0.659454	-0.276691	4.86245	5.13914
Cellline 273	1.17425	1.39149	6.03188	4.64039
Cellline 274	NA	3.66698	8.39326	4.72629
Cellline 275	1.62065	0.207931	5.01167	4.80374
Cellline 276	0.690227	1.24064	4.83996	3.59932
Cellline 277	NA	-2.33072	3.71039	6.04111
Cellline 278	NA	2.61273	8.23683	5.6241
Cellline 279	NA	2.5037	8.62388	6.12019
Cellline 280	1.1738	0.521599	4.70984	4.18824
Cellline 281	0.928323	-0.0810667	5.00809	5.08916
Cellline 282	1.06018	2.35408	6.74846	4.39438
Cellline 283	NA	2.05267	7.48228	5.42962
Cellline 284	0.859579	0.276825	5.23381	4.95699
Cellline 285	0.599357	-1.38046	4.43229	5.81275
Cellline 286	0.860425	1.169	5.42223	4.25323
Cellline 287	0.589445	-1.20392	4.39985	5.60377
Cellline 288	0.63736	-0.238721	3.48156	3.72028
Cellline 289	0.657088	1.62634	5.48929	3.86295
Cellline 290	1.07165	2.77843	7.28559	4.50716
Cellline 291	1.05132	1.08706	5.851	4.76394
Cellline 292	1.20269	2.51992	6.11207	3.59216
Cellline 293	1.24215	2.65826	7.09656	4.43829
Cellline 294	0.734049	0.600835	5.8009	5.20006
Cellline 295	0.93099	1.20845	6.6858	5.47735
Cellline 296	0.977179	2.79921	7.53473	4.73552
Cellline 297	0.903712	1.61974	5.5552	3.93546
Cellline 298	1.05575	0.977993	5.46728	4.48929
Cellline 299	1.05541	1.37774	6.15015	4.77241
Cellline 300	0.804698	1.43551	5.60703	4.17153
Cellline 301	NA	1.5373	5.63575	4.09845
Cellline 302	NA	2.41518	7.08534	4.67016
Cellline 303	0.375111	0.809551	5.10894	4.29939
Cellline 304	1.47561	4.13411	7.10497	2.97085
Cellline 305	1.03975	1.4982	5.6017	4.1035
Cellline 306	1.09929	2.3125	6.33664	4.02414
Cellline 307	0.774463	0.431375	5.43363	5.00225
Cellline 308	0.723798	0.508809	5.02104	4.51223
Cellline 309	0.930648	2.21243	5.97797	3.76553
Cellline 310	NA	2.0154	6.0217	4.0063
Cellline 311	1.02193	-0.255661	5.34127	5.59694
Cellline 312	0.434926	0.960915	5.59783	4.63691
Cellline 313	NA	2.31737	6.11853	3.80116
Cellline 314	0.97142	1.24862	5.56041	4.31179
Cellline 315	1.05221	0.6094	5.17073	4.56133
Cellline 316	0.586956	-1.46102	4.11853	5.57954
Cellline 317	1.28561	3.6543	7.12288	3.46858
Cellline 318	0.713357	1.88643	6.5435	4.65707
Cellline 319	0.875597	2.39294	6.62483	4.23189
Cellline 320	0.930173	1.60031	5.77663	4.17632
Cellline 321	0.650982	1.46598	5.87061	4.40463
Cellline 322	1.16886	1.77407	6.09022	4.31615
Cellline 323	1.18946	1.63193	5.97888	4.34696
Cellline 324	0.836118	1.63312	6.22168	4.58856
Cellline 325	1.04986	0.976245	5.69488	4.71864
Cellline 326	NA	1.74157	5.7666	4.02503
Cellline 327	0.985904	0.96911	6.36999	5.40088
Cellline 328	1.37348	1.96579	6.95629	4.9905
Cellline 329	1.0845	1.74858	6.46172	4.71315
Cellline 330	NA	1.58938	5.6153	4.02591
Cellline 331	0.757591	-0.487103	5.34199	5.82909
Cellline 332	NA	2.68441	7.05875	4.37434
Cellline 333	0.891145	1.65572	6.5549	4.89918
Cellline 334	NA	2.15377	5.94767	3.7939
Cellline 335	0.971244	2.20645	6.69766	4.49121
Cellline 336	0.925499	1.08198	5.80116	4.71918
Cellline 337	1.074	0.800936	5.45055	4.64962
Cellline 338	0.85413	2.1547	6.5803	4.42559
Cellline 339	0.956932	1.2925	6.59335	5.30086
Cellline 340	NA	0.727714	5.65134	4.92362
Cellline 341	0.542273	1.47248	5.83845	4.36597
Cellline 342	1.05934	2.05039	7.35014	5.29976
Cellline 343	0.735593	0.783567	5.47119	4.68762
Cellline 344	NA	3.45263	7.59014	4.1375
Cellline 345	NA	2.80794	8.20403	5.39609
Cellline 346	0.987172	2.29358	6.24963	3.95606
Cellline 347	0.729414	1.06971	5.78999	4.72028
Cellline 348	NA	1.68762	6.03386	4.34625
Cellline 349	0.692816	2.04477	6.57334	4.52857
Cellline 350	0.551349	1.03954	6.02459	4.98504
Cellline 351	NA	2.88206	7.44948	4.56742
Cellline 352	1.31252	3.03131	6.3733	3.34199
Cellline 353	NA	0.555631	5.54659	4.99095
Cellline 354	0.541306	0.899468	5.72982	4.83036
Cellline 355	0.488667	0.221546	5.09043	4.86888
Cellline 356	0.575776	0.18484	4.74739	4.56255
Cellline 357	NA	2.14115	6.59335	4.4522
Cellline 358	0.849566	0.800388	5.66135	4.86096
Cellline 359	0.952644	1.07149	6.96023	5.88874
Cellline 360	1.14208	1.41143	5.11187	3.70044
Cellline 361	1.16928	1.01947	4.93499	3.91552
Cellline 362	0.717689	0.49933	5.21412	4.7148
Cellline 363	NA	2.14005	6.75181	4.61176
Cellline 364	NA	2.99992	7.57221	4.57228
Cellline 365	1.3875	2.46076	6.82883	4.36807
Cellline 366	NA	4.01872	9.23168	5.21296
Cellline 367	0.836102	2.02057	7.67334	5.65277
Cellline 368	0.664831	-1.18305	3.70155	4.8846
Cellline 369	0.6306	0.519981	5.36597	4.84599
Cellline 370	0.439025	-0.922765	4.23266	5.15543
Cellline 371	1.07064	1.04726	5.32301	4.27575
Cellline 372	0.979863	0.463034	5.46303	5
Cellline 373	0.895528	-1.25873	3.52105	4.77979
Cellline 374	NA	-1.14821	4.1152	5.26341
Cellline 375	NA	1.53433	6.55136	5.01703
Cellline 376	1.1603	1.96697	6.25607	4.2891
Cellline 377	1.1003	1.58737	5.58195	3.99458
Cellline 378	0.440673	0.951326	5.19849	4.24717
Cellline 379	0.669817	-0.727474	3.87184	4.59932
Cellline 380	1.04444	0.953303	5.74147	4.78816
Cellline 381	0.847372	2.81465	6.03188	3.21723
Cellline 382	0.929405	1.60009	5.84649	4.24641
Cellline 383	0.572428	0.411919	5.57743	5.16551
Cellline 384	NA	2.43432	5.33735	2.90304
Cellline 385	0.813113	2.57006	6.43796	3.8679
Cellline 386	NA	1.06151	6.0781	5.01659
Cellline 387	NA	2.91946	7.54063	4.62117
Cellline 388	0.707975	1.05186	4.90785	3.85599
Cellline 389	0.886318	0.94917	6.80864	5.85947
Cellline 390	0.834397	1.37681	5.93263	4.55582
Cellline 391	NA	2.14073	6.42391	4.28318
Cellline 392	0.447495	0.210822	5.01302	4.80219
Cellline 393	0.646689	2.29194	5.62965	3.33771
Cellline 394	NA	2.22572	6.68187	4.45615
Cellline 395	NA	2.94552	7.01848	4.07296
Cellline 396	0.495186	2.27519	6.76447	4.48929
Cellline 397	NA	2.18004	6.27258	4.09255
Cellline 398	1.12862	1.80671	5.478	3.67129
Cellline 399	0.755354	0.593096	5.44559	4.8525
Cellline 400	0.812143	0.897563	5.5552	4.65764
Cellline 401	1.13402	3.05133	6.93593	3.8846
Cellline 402	NA	4.04445	7.9163	3.87184
Cellline 403	NA	2.29336	6.21936	3.926
Cellline 404	NA	2.61062	6.67412	4.0635
Cellline 405	0.903688	1.15765	6.15765	5
Cellline 406	1.00364	1.32181	5.90135	4.57954
Cellline 407	NA	0.717309	4.94767	4.23036
Cellline 408	0.885059	2.93433	6.72301	3.78869
Cellline 409	NA	2.11023	6.31343	4.2032
Cellline 410	1.29877	1.76478	6.97774	5.21296
Cellline 411	1.18558	3.2351	7.15157	3.91648
Cellline 412	NA	2.65733	6.66363	4.0063
Cellline 413	0.573034	0.403072	5.10518	4.7021
Cellline 414	0.855073	2.96242	5.8382	2.87578
Cellline 415	0.982348	1.36772	6.23611	4.86839
Cellline 416	0.627952	1.0409	5.60466	4.56377
Cellline 417	NA	2.31598	6.18289	3.86691
Cellline 418	0.825737	1.65663	6.09824	4.44162
Cellline 419	NA	2.50989	6.21587	3.70598
Cellline 420	0.977219	3.24253	7.03122	3.78869
Cellline 421	0.775177	1.50212	5.99141	4.48929
Cellline 422	NA	2.22103	6.57153	4.3505
Cellline 423	0.999625	3.56086	8.25016	4.6893
Cellline 424	1.03073	1.86426	6.58782	4.72356
Cellline 425	0.482345	-0.144068	4.41481	4.55888
Cellline 426	1.0085	2.91005	7.23774	4.32769
Cellline 427	1.11473	3.02438	6.92742	3.90304
Cellline 428	0.896877	0.706251	5.41278	4.70653
Cellline 429	NA	2.87358	7.18537	4.31179
Cellline 430	1.14874	2.79798	7.33092	4.53294
Cellline 431	1.05975	3.0866	6.86481	3.77821
Cellline 432	1.15453	1.82006	6.12019	4.30012
Cellline 433	NA	2.52657	6.56484	4.03826
Cellline 434	0.586396	1.5867	5.6372	4.0505
Cellline 435	0.975813	0.539235	4.73064	4.1914
Cellline 436	1.23663	2.04587	6.2182	4.17233
Cellline 437	NA	2.05873	7.06996	5.01123
Cellline 438	0.747398	1.59949	5.9514	4.35191
Cellline 439	NA	2.55629	6.29829	3.74201
Cellline 440	0.865089	0.940013	7.54156	6.60155
Cellline 441	0.937793	2.60213	6.84474	4.2426
Cellline 442	0.993457	2.0168	5.95884	3.94205
Cellline 443	0.517485	1.08511	6.09276	5.00764
Cellline 444	1.26015	2.41329	6.21859	3.80529
Cellline 445	1.39182	4.13386	8.02431	3.89045
Cellline 446	0.877748	0.58172	5.05875	4.47703
Cellline 447	0.67278	1.40188	5.54102	4.13914
Cellline 448	0.500538	0.956156	5.12928	4.17313
Cellline 449	0.859641	2.71239	6.60866	3.89627
Cellline 450	1.35239	2.55058	6.5306	3.98003
Cellline 451	1.22832	2.27093	7.09519	4.82426
Cellline 452	NA	3.94247	7.99645	4.05398
Cellline 453	0.430107	-0.815795	3.38819	4.20398
Cellline 454	0.928109	-1.29224	3.82171	5.11395
Cellline 455	1.06116	2.52173	7.02126	4.49953
Cellline 456	0.846324	2.32052	7.05224	4.73173
Cellline 457	NA	3.00781	7.84273	4.83491
Cellline 458	1.07383	0.75514	6.88215	6.12701
Cellline 459	NA	1.73572	5.64933	3.91361
Cellline 460	0.528218	0.0513055	3.92315	3.87184
Cellline 461	0.646482	-0.0991785	4.01436	4.11353
Cellline 462	0.85346	1.5353	4.40122	2.86592
Cellline 463	0.727556	0.856491	5.75034	4.89385
Cellline 464	1.34046	1.76084	6.50446	4.74362
Cellline 465	0.763238	2.62142	6.53885	3.91743
Cellline 466	0.693714	0.82317	4.54782	3.72465
Cellline 467	1.26362	3.40265	7.86208	4.45943
Cellline 468	1.37963	2.59202	6.81622	4.22419
Cellline 469	0.852672	0.98679	5.51286	4.52607
Cellline 470	NA	3.45708	7.78764	4.33056
Cellline 471	0.655076	1.10201	6.16249	5.06048
Cellline 472	NA	3.1688	7.14333	3.97453
Cellline 473	NA	3.4217	7.77149	4.34979
Cellline 474	NA	2.77798	6.79233	4.01436
Cellline 475	NA	1.78247	6.68888	4.90641
Cellline 476	NA	1.35333	6.55182	5.19849
Cellline 477	NA	2.82997	7.46107	4.6311
Cellline 478	0.540129	0.249546	5.40497	5.15543
Cellline 479	1.03405	2.87686	7.27398	4.39712
Cellline 480	NA	0.477443	5.92006	5.44261
Cellline 481	0.982056	2.35408	6.26097	3.90689
Cellline 482	NA	1.21337	6.53854	5.32517
Cellline 483	1.10377	2.65984	6.04527	3.38543
Cellline 484	NA	1.3365	6.41075	5.07425
Cellline 485	NA	3.70054	8.20389	4.50335
Cellline 486	NA	2.16744	7.60407	5.43663
Cellline 487	0.9443	2.34639	7.43555	5.08916
Cellline 488	NA	2.06743	7.03782	4.97039
Cellline 489	1.08671	2.82072	7.36484	4.54411
Cellline 490	NA	3.69568	7.57342	3.87774
Cellline 491	NA	1.98485	6.0917	4.10685
Cellline 492	0.76885	1.45321	6.6359	5.18269
Cellline 493	NA	1.90147	6.32841	4.42694
Cellline 494	1.01894	2.61542	6.81391	4.19849
Cellline 495	1.07666	1.26193	5.83845	4.57652
Cellline 496	0.744922	0.669436	4.56377	3.89433
Cellline 497	0.714008	0.140265	6.27408	6.13381
Cellline 498	0.992134	2.14819	6.54736	4.39917
Cellline 499	NA	1.83116	7.21694	5.38578
Cellline 500	1.14966	2.4451	7.15218	4.70708
Cellline 501	0.9511	3.00585	7.26059	4.25475
Cellline 502	0.639515	0.468202	4.1819	3.7137
Cellline 503	0.929343	2.11223	6.86925	4.75702
Cellline 504	0.895562	1.77419	6.46907	4.69488
Cellline 505	1.20247	2.89851	6.33414	3.43563
Cellline 506	1.04979	3.57315	8.03127	4.45812
Cellline 507	0.715432	1.14858	5.8716	4.72301
Cellline 508	1.07283	4.1198	8.68783	4.56803
Cellline 509	1.1084	1.54814	5.93357	4.38543
Cellline 510	0.883736	1.94733	5.3147	3.36737
Cellline 511	0.451401	1.57669	6.47151	4.89482
Cellline 512	1.1574	2.45976	7.2604	4.80064
Cellline 513	NA	2.8538	6.26115	3.40735
Cellline 514	0.735156	1.28719	5.27724	3.99005
Cellline 515	0.724021	0.820958	6.43596	5.615
Cellline 516	NA	1.28666	5.56316	4.2765
Cellline 517	1.00965	1.93157	6.78057	4.849
Cellline 518	NA	0.928192	6.56742	5.63923
Cellline 519	NA	1.67595	6.48896	4.81301
Cellline 520	0.886605	0.132755	5.79468	5.66192
Cellline 521	NA	-0.334306	4.14078	4.47508
Cellline 522	NA	0.732341	5.83542	5.10308
Cellline 523	NA	3.5389	7.19081	3.65191
Cellline 524	0.863407	1.8116	6.44095	4.62936
Cellline 525	0.691846	1.59003	6.41836	4.82833
Cellline 526	NA	1.54916	6.13832	4.58916
Cellline 527	0.502589	-0.0948242	5.81327	5.90809
Cellline 528	0.539161	1.53889	6.11541	4.57652
Cellline 529	0.916798	1.18773	5.93404	4.74631
Cellline 530	1.02348	1.8146	6.28188	4.46728
Cellline 531	0.908243	0.954498	5.66874	4.71425
Cellline 532	NA	0.586138	4.61824	4.0321
Cellline 533	0.672411	1.18122	5.21684	4.03562
Cellline 534	0.595887	-0.305665	4.34625	4.65191
Cellline 535	1.00749	0.467989	5.79675	5.32876
Cellline 536	NA	1.87766	5.80271	3.92505
Cellline 537	0.664229	0.400248	4.69377	4.29352
Cellline 538	1.0943	1.51781	6.16972	4.65191
Cellline 539	0.777424	1.22215	5.32984	4.10769
Cellline 540	0.70024	-0.272856	5.2032	5.47606
Cellline 541	NA	1.2209	6.27445	5.05355
Cellline 542	NA	0.775986	5.51475	4.73877
Cellline 543	0.969316	0.638812	5.12102	4.4822
Cellline 544	1.09884	1.70815	5.13709	3.42895
Cellline 545	1.17502	1.49966	6.11437	4.61471
Cellline 546	0.690917	1.29245	4.93168	3.63923
Cellline 547	0.936481	2.0314	6.1416	4.1102
Cellline 548	NA	3.80564	8.49997	4.69432
Cellline 549	0.90486	0.748661	4.70099	3.95233
Cellline 550	1.04325	1.48399	5.09043	3.60644
Cellline 551	1.07751	1.10567	5.04396	3.93829
Cellline 552	NA	1.35658	5.74201	4.38543
Cellline 553	0.87193	0.304655	5.25512	4.95047
Cellline 554	0.58356	0.883534	4.97269	4.08916
Cellline 555	1.00992	3.03446	6.3906	3.35614
Cellline 556	0.919862	0.25821	4.64847	4.39025
Cellline 557	NA	1.03235	4.70929	3.67694
Cellline 558	NA	1.68865	5.9644	4.27575
Cellline 559	NA	1.00392	4.88166	3.87774
Cellline 560	NA	0.753056	5.64933	4.89627
Cellline 561	0.601044	0.523562	4.50906	3.9855
Cellline 562	0.723122	1.66534	5.92386	4.25852
Cellline 563	1.08149	1.65729	7.21004	5.55275
Cellline 564	0.868678	1.27325	4.97591	3.70266
Cellline 565	0.602517	1.98519	6.55444	4.56925
Cellline 566	0.732939	0.511087	5.615	5.10392
Cellline 567	0.840045	3.24458	7.93723	4.69265
Cellline 568	0.639506	1.85918	5.45253	3.59335
Cellline 569	1.20698	2.65814	7.51562	4.85748
Cellline 570	1.16482	0.787883	6.55766	5.76977
Cellline 571	1.05718	0.469132	6.50827	6.03914
Cellline 572	1.19358	2.82116	6.47994	3.65878
Cellline 573	0.985911	2.78722	7.22352	4.4363
Cellline 574	1.03967	1.05369	5.63081	4.57713
Cellline 575	0.572935	2.13403	7.44692	5.31288
Cellline 576	NA	4.77716	8.64209	3.86493
Cellline 577	0.79157	0.959078	6.42375	5.46467
Cellline 578	0.677958	1.50485	6.55536	5.0505
Cellline 579	0.7871	1.39261	5.92244	4.52982
Cellline 580	NA	2.13785	7.16641	5.02857
Cellline 581	0.945684	3.7234	7.4654	3.74201
Cellline 582	1.02304	2.69055	6.04811	3.35755
Cellline 583	1.1171	1.86485	6.21393	4.34908
Cellline 584	0.357847	0.354555	5.5043	5.14975
Cellline 585	NA	1.21061	5.80993	4.59932
Cellline 586	1.18607	3.49506	8.37721	4.88215
Cellline 587	NA	1.40445	6.23936	4.83491
Cellline 588	NA	2.79968	7.17333	4.37365
Cellline 589	0.959133	2.7756	7.08884	4.31325
Cellline 590	NA	0.522087	5.04439	4.52231
Cellline 591	NA	1.44417	5.62527	4.1811
Cellline 592	0.724767	1.12976	5.60615	4.47638
Cellline 593	NA	2.66761	7.80716	5.13955
Cellline 594	0.754142	1.44361	5.81865	4.37504
Cellline 595	0.665991	1.30582	5.85549	4.54967
Cellline 596	0.826312	1.69385	5.2149	3.52105
Cellline 597	1.05957	3.34242	7.97934	4.63691
Cellline 598	0.862301	3.17891	7.0635	3.8846
Cellline 599	NA	3.69323	7.61162	3.91839
Cellline 600	NA	2.0436	6.43179	4.38819
Cellline 601	0.848745	1.19177	6.27966	5.08789
Cellline 602	0.910166	1.39414	6.29186	4.89772
Cellline 603	1.21126	4.29811	8.28452	3.98641
Cellline 604	0.879342	2.44505	6.283	3.83794
Cellline 605	0.464206	1.2549	5.88484	4.62994
Cellline 606	1.06096	4.25016	7.39583	3.14568
Cellline 607	0.805644	2.21867	7.66228	5.44361
Cellline 608	1.07335	0.961628	6.06932	5.10769
Cellline 609	1.45734	3.99165	8.21121	4.21956
Cellline 610	0.828745	2.4665	7.04483	4.57833
Cellline 611	0.739809	0.58965	5.57833	4.98868
Cellline 612	NA	2.66552	6.08236	3.41684
Cellline 613	NA	2.47858	7.41827	4.9397
Cellline 614	NA	0.863235	4.9991	4.13586
Cellline 615	1.03197	3.87972	8.15548	4.27575
Cellline 616	1.05357	3.40678	8.05582	4.64904
Cellline 617	0.87362	1.07124	5.01703	3.94579
Cellline 618	0.721016	0.112827	4.78921	4.67638
Cellline 619	1.20482	1.97744	6.34341	4.36597
Cellline 620	NA	3.1523	6.50985	3.35755
Cellline 621	NA	3.59488	7.97131	4.37643
Cellline 622	0.797733	0.785287	5.88753	5.10224
Cellline 623	NA	2.40865	7.07028	4.66164
Cellline 624	NA	3.93377	8.14634	4.21257
Cellline 625	NA	2.78149	6.91325	4.13175
Cellline 626	1.03055	1.41328	6.09698	4.6837
Cellline 627	NA	3.287	8.15391	4.86691
Cellline 628	NA	3.11927	7.5529	4.43363
Cellline 629	NA	4.39826	7.16591	2.76765
Cellline 630	NA	1.465	6.15765	4.69265
Cellline 631	NA	3.37695	7.14883	3.77189
Cellline 632	1.16618	1.24767	6.52529	5.27761
Cellline 633	NA	3.11575	7.62037	4.50462
Cellline 634	0.987364	2.15233	6.79792	4.64559
Cellline 635	NA	2.59325	6.32769	3.73444
Cellline 636	1.29596	2.48231	7.69293	5.21062
Cellline 637	NA	1.87656	7.41447	5.53792
Cellline 638	0.751856	2.9808	7.13299	4.15218
Cellline 639	0.727737	2.30427	6.45483	4.15056
Cellline 640	1.01572	1.58394	6.13668	4.55275
Cellline 641	NA	3.2567	6.95047	3.69377
Cellline 642	0.875232	-0.0149568	4.52544	4.5404
Cellline 643	1.09833	2.34807	7.20555	4.85748
Cellline 644	1.33372	2.84806	7.478	4.62994
Cellline 645	1.1067	2.74349	7.26266	4.51916
Cellline 646	1.19865	1.42348	5.6014	4.17792
Cellline 647	0.674782	0.63668	5.48768	4.851
Cellline 648	NA	1.67101	6.08108	4.41007
Cellline 649	0.755464	2.00891	6.58241	4.5735
Cellline 650	0.921692	2.5428	6.74443	4.20163
Cellline 651	1.30622	1.65618	6.23573	4.57954
Cellline 652	0.827759	1.00256	5.49442	4.49185
Cellline 653	NA	0.188388	4.88215	4.69377
Cellline 654	0.490055	1.00936	6.27277	5.26341
Cellline 655	0.8014	0.194917	5.58826	5.39335
Cellline 656	NA	3.61588	7.23764	3.62176
Cellline 657	NA	1.51279	6.93805	5.42526
Cellline 658	0.548694	-1.07488	4.1102	5.18507
Cellline 659	NA	1.29519	5.89093	4.59574
Cellline 660	1.16535	1.34717	4.97361	3.62644
Cellline 661	0.616834	0.59984	4.79597	4.19613
Cellline 662	NA	2.60605	7.37582	4.76977
Cellline 663	0.664258	-0.163172	5.11853	5.2817
Cellline 664	NA	2.28134	5.33271	3.05137
Cellline 665	NA	2.40775	7.03419	4.62644
Cellline 666	0.66292	0.562019	5.10056	4.53854
Cellline 667	0.322409	0.105493	4.54844	4.44294
Cellline 668	0.604116	1.65277	5.16752	3.51475
Cellline 669	1.23151	1.3343	5.75114	4.41684
Cellline 670	NA	3.33681	8.15239	4.81558
Cellline 671	0.957327	2.94543	7.04472	4.0993
Cellline 672	1.18497	2.6931	6.88923	4.19613
Cellline 673	NA	1.14134	5.72028	4.57894
Cellline 674	NA	1.61924	5.65134	4.0321
Cellline 675	1.0759	2.42619	8.30369	5.8775
Cellline 676	1.22387	2.14795	6.6532	4.50526
Cellline 677	0.704113	1.41151	5.53169	4.12019
Cellline 678	0.886437	3.80688	6.91791	3.11103
Cellline 679	0.889404	0.57994	5.22033	4.64039
Cellline 680	NA	0.750765	5.46336	4.7126
Cellline 681	NA	-0.385941	4.55704	4.94298
Cellline 682	NA	2.60781	6.11624	3.50843
Cellline 683	NA	2.9212	6.60377	3.68257
Cellline 684	1.09598	3.55168	7.59432	4.04264
Cellline 685	1.0491	3.53594	7.0278	3.49185
Cellline 686	1.0917	2.7888	7.08672	4.29793
Cellline 687	0.852089	2.35819	6.55275	4.19456
Cellline 688	0.907251	1.86851	5.61912	3.75061
Cellline 689	NA	1.10447	4.97039	3.86592
Cellline 690	NA	1.6312	6.46156	4.83036
Cellline 691	0.563842	0.470927	5.60021	5.12928
Cellline 692	0.896032	1.3789	5.71232	4.33342
Cellline 693	0.736036	-0.0405996	4.24184	4.28244
Cellline 694	1.2225	3.54035	8.36715	4.8268
Cellline 695	0.880618	-0.317041	4.59991	4.91695
Cellline 696	NA	0.0806231	5.15015	5.06953
Cellline 697	0.607836	1.53584	7.20486	5.66903
Cellline 698	NA	2.32677	6.78686	4.46009
Cellline 699	0.799736	1.78648	5.93216	4.14568
Cellline 700	1.05201	2.34797	5.94251	3.59455
