# Supplementary material for: BRD-810 is a highly selective MCL1 inhibitor with optimized in vivo clearance and robust efficacy in solid and hematological tumor models
Source: Nat Cancer. 2024 Aug 23;5(10):1479–93. doi: 10.1038/s43018-024-00814-0 (PMC11502502; doi:10.1038/s43018-024-00814-0)
Supplement: Supplementary file 6 — Statistical source data. [file 43018_2024_814_MOESM6_ESM.xlsx]

## Sheet: Figure 4
Figure 3A	Cell viability IC50s after 24h of cancer cells exposed to increasing concentrations of BRD-810 for indicated time points
	Time (h)	HMC-1-8	SNU-398	A427	AMO-1	DMS114	OPM-2	HCC1187
	0	1e-06	6.05e-07	5.9364e-08	9.3e-09	7.7e-08	3.4272e-09	1.82376e-08
	1	1e-06	1.18e-07	5.3856e-08	4.3e-09	5.6e-08	2.73564e-09	1.0098e-08
	3	4e-09	2.25e-09	8.6292e-10	2e-09	7.7e-09	4.59e-10	4.6206e-09
	6	2.7e-09	1.45e-09	6.0894e-10	6.1e-10	8.1e-10	5.7528e-10	2.1726e-09
	24	3e-09	1.8e-09	6.9768e-10	1.2e-09	9.9e-10	4.7736e-10	1.56366e-09
Figure 3B	Pharmacokinetic profile of BRD-810
	Time [h]	0	0.1	0.2	0.3	0.4	0.5	0.6	0.7	0.8	0.9	1	1.1	1.2	1.3	1.4	1.5	1.6	1.7	1.8	1.9	2	2.1	2.2	2.3	2.4	2.5	2.6	2.7	2.8	2.9	3	3.1	3.2	3.3	3.4	3.5	3.6	3.7	3.8	3.9	4	4.1	4.2	4.3	4.4	4.5	4.6	4.7
	Cp [nM] 12 mg/kg	62.661	37.5686	21.0361	10.7377	5.1561	2.72391	1.8154	1.44586	1.24292	1.09594	0.974281	0.868868	0.776223	0.694396	0.621958	0.557734	0.500719	0.450049	0.404971	0.364831	0.329057	0.297148	0.268666	0.243224	0.220482	0.20014	0.181934	0.165628	0.151015	0.137911	0.126153	0.115596	0.106111	0.0975836	0.0899111	0.0830029	0.0767782	0.0711647	0.066098	0.0615208	0.0573819	0.0536354	0.0502405	0.0471607	0.0443636	0.0418197	0.0395033	0.0373909
	Cp [nM] 25 mg/kg	130.544	87.7739	58.9439	39.4109	26.1938	17.3781	11.6891	8.18451	6.0993	4.84401	4.03365	3.45616	3.00762	2.63934	2.32775	2.06004	1.82814	1.62624	1.44981	1.29516	1.15927	1.03957	0.933928	0.840506	0.757751	0.684329	0.619093	0.561052	0.509347	0.463233	0.422057	0.385252	0.35232	0.322823	0.296376	0.272642	0.251321	0.232148	0.214891	0.199341	0.185315	0.17265	0.161201	0.15084	0.141451	0.132932	0.125193	0.118152
	Cp [nM] 50 mg/kg	261.087	185.652	135.135	100.95	77.4933	61.1067	49.3974	40.7987	34.2844	29.1837	25.0602	21.6322	18.7195	16.2083	14.0265	12.1274	10.4785	9.05427	7.83136	6.78703	5.89856	5.14389	4.50253	3.95619	3.4892	3.0884	2.74295	2.44395	2.18416	1.95761	1.75939	1.58543	1.43234	1.29726	1.17781	1.07194	0.977913	0.894256	0.819688	0.75311	0.693569	0.640238	0.592396	0.549415	0.510743	0.475898	0.444454	0.416038
Figure 3C	Cleaved caspase values (triplicate) in MOLP-8 tumor tissue after BRD-810 was intravenously injected mice
	Time (h) after BRD-810 injection	BRD-810 6 mg/kg			BRD-810 12 mg/kg			BRD-810 25 mg/kg			BRD-810 50 mg/kg
	0	0.0206296	0.0206893	0.0316695	0.0206296	0.0206893	0.0316695	0.0206296	0.0206893	0.0316695	0.0206296	0.0206893	0.0316695
	1	0.436758	0.831561	0.781739	1.74489	1.42376	0.701473	1.00278	0.936991	1.27013	1.24614	1.63489	0.650034
	3	1.25737	1.42721	0.532571	0	1.23197	1.91418	2.4546	1.93999	1.26431	2.38998	1.84825	1.97236
	6	0.532843	0.61159	0.597864	0	0.977458	1.39945	2.0333	1.40249	1.3988	1.6686	1.19721	1.77243
	24	0.225229	0.476711	0.239113	0.595273	0.274272	0.524692	0.883431	0.831983	0.948662	0.879845	0.738801	0.672917
	48	0.0894973	0.0383514	0.0148135	0.0658496	0.0403024	0.0137155	0.0950587	0.0126501	0.170656	0.0523085	0.156072	0.0751095
	72	0.00358913	0.00878841	0.033045	0	0.00038523	0.00805097	0	0.00332515	0.00145213	0.00613883	0.0419201	0.00499263
Figure 3D	Anti-tumor efficacy of MOLP-8-xenografted mice (n=10 mice per group) after once weekly intravenous injections of BRD-810
	Days post treatment start	Vehicle										BRD-810 6mg/kg i.v. QW										BRD-810 12mg/kg i.v. QW										BRD-810 25mg/kg i.v. QW										BRD-810 50mg/kg i.v. QW
		#1001	#1002	#1003	#1004	#1005	#1006	#1007	#1008	#1009	#1010	#2001	#2002	#2003	#2004	#2005	#2006	#2007	#2008	#2009	#2010	#3001	#3002	#3003	#3004	#3005	#3006	#3007	#3008	#3009	#3010	#4001	#4002	#4003	#4004	#4005	#4006	#4007	#4008	#4009	#4010	#5001	#5002	#5003	#5004	#5005	#5006	#5007	#5008
	1	49.82	25.3	38	23.75	35.11	24.84	44.61	30.72	43.48	34.62	39.47	30.54	39.15	27.07	21.41	51.55	52.84	35.05	45.22	53.25	25.23	40.1	37.99	32.65	30.55	53.25	38.48	30.83	45.85	49.35	30.34	22.37	28.98	27.43	52.32	33.61	39.94	43.12	48.22	23.22	41.28	34.47	36.09	45.67	54.08	32.18	23.87	22.33
	3	55.4	34.29	47.41	38.5	47.68	37.93	78.87	37.01	47.89	49.06	33.85	25.84	28.14	25.63	19.84	32.27	40.19	20.23	31.7	22.47	20.82	19.45	18.79	22.26	18.1	30.58	31.18	25.28	24.65	28.72	22.03	16.32	23.96	20.91	31.86	27.85	21.56	28.34	20.61	26.38	21.59	22.14	29.94	25.9	31.14	22.94	21.44	26.18
	5	98.91	46.85	63.75	43.83	49.15	44.51	110.39	56.39	53.92	47.43	68.21	31.64	50.98	32.37	18.42	53.4	55.57	41.94	52.09	36.08	19.52	20.59	19.71	14	15.51	17.79	22.96	12.39	21.25	24.46	12.4	13.95	13.8	11.29	15.58	12.43	13.5	13.28	13.87	14.39	14.36	12.17	13.7	8.88	11.8	11.85	11.08	15.44
	8	108.39	87.86	121.07	72.03	86.63	78.13	172.12	106.5	121.26	90.14	87.84	44.68	76.24	63.07	33.72	101.29	104.03	76.21	89.64	85.55	16.68	39.63	40.13	17.51	18.82	58.6	62.35	27.94	56.17	74.72	7.51	10.53	8.93	6.8	6.17	14.07	8.27	10.5	10.22	8.44	10.14	6.78	10.16	5.5	5.04	7.02	8.17	0
	10	133.27	131	144.6	97.14	98.02	104.14	222.65	108.65	147.7	112.02	81.31	58.71	58.69	48.86	27.03	86.05	79.56	81.9	79.38	67.38	11.84	30.27	28.14	13.15	12.04	45.47	29.44	19.29	35.82	48.37	6.19	6.7	7.36	6.23	4.14	7.46	6.05	7.1	6.68	6.86	8.95	0	7.94	0	0	5.58	0	0
	12	Terminated due to turmor burden in compliance with animal welfare										122.84	86.64	90.04	80.46	44	108.24	126.33	120.38	129.27	111.16	18.3	45.77	45.18	21.55	26.01	79.17	43.93	25.56	58.01	61.21	9.56	9.85	7.78	6.05	3.89	7.19	5.01	6.35	5.92	6.32	5.54	0	8.57	0	0	7.29	0	0
	15											150.48	108.07	125.38	104.63	60.26	171.31	188.35	162.27	200.63	135.94	22.98	60.89	62.02	31.07	37.31	108.64	74.52	36.73	88.8	108.1	11.97	10.34	6	6.93	3.97	6.76	5.15	7.29	12.06	6.38	3.45	0	6.48	0	0	5.81	0	0
	17											168.11	96.48	97.12	69.71	94.23	190.23	227.71	159.72	155.38	109.7	24.65	47.51	39.58	28.63	26.63	63.31	40.91	34.44	70.13	79.44	12.88	10.75	8.21	7.84	7.22	10.48	9.36	15.02	24.82	9.12	0	0	8.56	0	0	7.53	0	0
	19											Terminated due to turmor burden in compliance with animal welfare										28.04	56.5	47.66	40.24	36.12	99.86	40.05	49.58	109.47	114.76	17.74	11.9	8.51	7.81	10.17	9.86	10.2	17.35	42.48	10.56		0	7.57	0	0	5.01	0	0
	22																					33.77	80.95	83.04	53.71	57	Terminated in compliance with animal welfare	71.5	68.56	157.57	173.82	21.92	20.51	14.41	27.3	35.81	16.19	21.78	27.81	66.5	17.15	0	0	9.27	0	0	5.15	0	0
	24																					28.66	63.56	79.32	49.34	50.75		75.73	49.51	126.91	155.97	28.15	22.72	20.51	28	42.53	27.4	30.05	40.13	80.18	17.3	0	0	7.3	0	0	3.28	0	0
	26																					39.19	104.45	103.64	69.79	82.34		102.87	74.56	155.04	220.59	41.09	27.54	26.12	40.7	42.6	36.12	35	56.32	90.96	23.59	0	0	12.46	0	9.17	4.76	0	0
Figure 3E	Body weight of MOLP-8-xenografted mice (n=10 mice per group) after once weekly intravenous injections of BRD-810
	Days post treatment start	Vehicle										BRD-810 6mg/kg i.v. QW										BRD-810 12mg/kg i.v. QW										BRD-810 25mg/kg i.v. QW										BRD-810 50mg/kg i.v. QW
		#1001	#1002	#1003	#1004	#1005	#1006	#1007	#1008	#1009	#1010	#2001	#2002	#2003	#2004	#2005	#2006	#2007	#2008	#2009	#2010	#3001	#3002	#3003	#3004	#3005	#3006	#3007	#3008	#3009	#3010	#4001	#4002	#4003	#4004	#4005	#4006	#4007	#4008	#4009	#4010	#5001	#5002	#5003	#5004	#5005	#5006	#5007	#5008
	0	0	0	0	0	0	0	0	0	0	0	0	0	0	0	0	0	0	0	0	0	0	0	0	0	0	0	0	0	0	0	0	0	0	0	0	0	0	0	0	0	0	0	0	0	0	0	0	0
	4	0	0	-10.33	0	0	-1.5	0	0	0	-4.15	-0.51	-2.33	-0.97	-2.54	-2.23	-3.92	0	0	-1	-2.33	-3.41	0	-0.51	-1.03	-1.94	-0.53	-1.65	-3.36	-1.46	-3.6	-5.91	-5.46	-3.95	-2.24	-2.94	-8.37	-1.93	-3.23	-3.01	0	-3.35	-1.15	-0.74	0	-1.26	-3.52	-1.32	0
	7	0	0	-6.81	0	0	0	0	0	0	-0.23	0	-1.63	-0.97	-0.76	-1.56	0	0	0	0	0	-0.73	0	0	0	0	0	0	0	0	0	-25.81	-3.55	-3.95	-1.24	0	-8.13	0	0	0	0	0	0	0	0	0	0	0	0
	11	-0.24	0	-6.81	0	-0.93	0	-3.11	0	-2.18	-1.38	0	-0.47	-0.97	-1.78	-2.01	0	-3.96	-2.2	-4.21	0	-1.22	0	-1.97	-3.74	-1.92	-3.83	0	-2.45	-2.61	-2.46		-4.37	-7.91	-1.49	0	-8.85	-0.95	-1.22	-1.08	-0.5	0	0	-0.96	-0.24	0	-1.08	0	0
	14	Terminated due to turmor burden in compliance with animal welfare										0	0	0	0	0	0	-0.23	0	-3.74	0	-0.49	0	-2.46	-1.25	-0.72	-1.02	0	-2.45	-2.84	-1.12		0	-6.51	0	0	-10.53	-0.95	0	0	0	-1.65	-0.22	0	0	0	0	0	-1.05
	18											0	0	0	0	0	0	0	0	-2.34	-3.13	-0.49	0	-1.48	-0.25	0	-2.55	0	0	-2.37	-0.67		0	-5.12	0	0	-8.13	0	0	0	0	0	-2	0	-0.93	-0.49	0	0	0
	21											Terminated due to turmor burden in compliance with animal welfare										-0.49	0	0	0	0	0	-0.53	-2.65	0	-0.67		-2.12	-4.65	0	-1.88	-5.26	0	0	-4.74	-1.43	0	-0.22	0	-0.47	0	-0.85	0	-1.56
	25																					-0.98	0	-1.95	-1.93	-0.48	0	0	-1.33	-0.94	0		0	-4.19	0	-2.35	-8.13	0	0	-4.74	0	0	-1.11	0	0	0	0	0	0
	27																					0	0	-0.49	-0.48	0	-0.99	-0.53	-1.77	0	-0.44		-2.62	-4.19	0	-1.41	-8.13	0	0	-3.68	-0.95	0	0	0	0	0	0	0	0
	29																					0	0	0	0	0	0	0	-0.44	0	-1.75		-0.52	-4.19	-0.48	-0.47	-5.26	0	0	-1.05	0	-1.84	0	0	-2.24	-0.47	0	0	0
[truncated: 33 more columns]
