# Supplementary material for: BRD-810 is a highly selective MCL1 inhibitor with optimized in vivo clearance and robust efficacy in solid and hematological tumor models
Source: Nat Cancer. 2024 Aug 23;5(10):1479–93. doi: 10.1038/s43018-024-00814-0 (PMC11502502; doi:10.1038/s43018-024-00814-0)
Supplement: Supplementary file 7 — Statistical source data. [file 43018_2024_814_MOESM7_ESM.xlsx]

## Sheet: Figure 4
Figure 4A	BRD-810 anti-tumor efficacy in AMO-1 (multiple myeloma)-tumor bearing mice
	individual measurements shown
	Days post treatment start	vehicle										BRD-810 12.5 mg/kg single dose										BRD-810 25 mg/kg single dose										BRD-810 50 mg/kg single dose
		#1001	#1002	#1003	#1004	#1005	#1006	#1007	#1008	#1009	#1010	#2001	#2002	#2003	#2004	#2005	#2006	#2007	#2008	#2009	#2010	#3001	#3002	#3003	#3004	#3005	#3006	#3007	#3008	#3009	#3010	#4001	#4002	#4003	#4004	#4005	#4006	#4007	#4008	#4009	#4010
	1	42.71	44.82	51.84	35.65	27.61	29.24	41.25	46.94	34.41	54.33	54.56	25.27	51.07	41.03	41.34	36.88	42.93	45.79	35.17	30.12	42.98	68.68	32.83	35.53	46.13	39.09	36.73	26.89	41.67	study drop out	60.05	38.97	33.81	39.62	30.68	46.32	41.57	24.91	54.22	44.31
	5	67.07	75.44	98.8	44.64	59.6	39.63	55.94	74.52	56.43	103.63	9.92	11.7	20.52	17.46	8.41	23.19	22.25	21.75	23.31	18.58	20.19	22.71	18.96	16.2	19.37	20.25	11.68	19.57	15.6		21.91	15.46	22.95	18.56	19.93	18.23	12.36	17.5	23.1	20.81
	8	103.04	113.55	164.06	66.05	90.97	70.18	94.38	104.16	100.71	155.3	10.84	15.99	23.74	16.94	11.29	13.49	20.11	21.08	13.13	14.52	13.5	17.04	16.69	13.18	12.69	18.28	11.08	12.92	10.94		10.56	17.39	13.98	15.33	17.6	11.62	9.2	12.73	15.52	12.72
	13	167.62	218.86	260.48	131.6	167.92	127.67	178.68	208.45	183.78	295.08	23.81	31.4	64.76	16.76	10.3	16.37	16.73	33.61	18.26	14.44	15.37	15.08	16.28	11.72	15.59	17.09	9.83	15.68	13.62		14.57	14.89	14.78	12.77	16.16	12.89	11.79	21.86	17.81	13.18
Figure 4B	BRD-810 anti-tumor efficacy in SU-SHL-10 (DLBCL)-tumor bearing mice
	individual measurements shown
	Days post treatment start	vehicle												BRD-810 25 mg/kg QW												BRD-810 50 mg/kg Q2W
		#1001	#1002	#1003	#1004	#1005	#1006	#1007	#1008	#1009	#1010	#1011	#1012	#2001	#2002	#2003	#2004	#2005	#2006	#2007	#2008	#2009	#2010	#2011	#2012	#3001	#3002	#3003	#3004	#3005	#3006	#3007	#3008	#3009	#3010	#3011	#3012
	1	29.71	30.77	31.33	32.39	33.17	34.44	34.56	35.03	36.19	38.07	39.49	40.86	29.43	30.8	31.17	32.13	33.55	33.77	34.51	35.94	37.85	39.12	39.66	44.98	28.74	30.34	31.67	32.38	33.41	33.78	34.75	35.22	36.64	38.11	40.82	45.91
	5	41.12	49.98	41.7	47.63	60.2	47.99	53.29	55.08	62.85	65.63	53.04	55.32	19.15	19.08	21.15	26.53	26.93	22.33	20.38	18.06	15.88	16.12	13.67	12.97	8.99	9.7	9.76	13.99		8.18	15.75	15.11	8.27	8.78	5.76	6.92
	8	57.74	52.08	59.71	62.72	71.67	84.14	81.45	80.41	77.44	83.59	66.39	72.15	16.68	15.67	25.01	25.23	27.73	20.89	31.87	18.79	12.16	22.49	16.97	19.18	8.89	12.38	8.69	14.42	6.42	6.98	12.48	10.01	8.13	14.78	9.25	9.83
	12	78.69	75.31	68.57	83.08	97.69	86.34	97.79	107.98	103.93	94.91	86.81	89.41		10.1	10.25	11.63	19.4	16.41	32.87	14.74	10.25	14.11	18.02	26.36	4.95	25.17	10.93	16.99	17.21	11.38	16	17.98	17.51	20.38	19.17	14.13
	15	83.65	85.1	93.18	104.33	100.22	95.41	110.71	116.07	131.56	118.52	93.19	105.65		9.41	14.36	19.84	29.16	12.59	47.93	11.72	13.5	10.84	18.31	25.99	10.8	60.28	27.87	21.99	31.69	23.74	24.92	23.04	22.56	24.65	24.9	23.28
	19	107.36	92.39	114.49	126.69	144.53	129.18	139.21	131.5	163.57	135.72	104.25	128.48		14.06	14.99	27.72	33.87	22.14	37.69	15.89	13.27	11.02	25.84	38.61	6.12	4.11	8.47		14.65	6.81	6.58	11.98	6.3	14.06	17.25	11.39
	22	122.23	116.85	144.88	135.37	157.02	160.29	147.14	173.08	194.44	189.82	114.2	133.26		22.26	21.76	42.25	48.59	40.42	56.93	21.84	20.67	16.51	34.11	43.82	0	7.1	10.66	5.86	18.4	7.64	18.45	10.14	14.35	18.93	23.82	11.87
	26	151.87	147.4	163.32	165.93	183.69	171.96	184.97	187.65	221.83	215.56	122.41	165.28		30.99	20.42	32.15	50.14	43.32	62.63	19.64	27.84	19.1	52.11	46.43	3.51	18.9	24.01	18.6	30.85	17.92	22.56	16.1	27.7	26.15	46.22	19.34
	28	185.72	183.68	201.12	203.9	244.22	209.33	206.08	224	265.09	238.47	171.8	199.26		35.64	42.16	46.26	56.59	68.29	72.93	29.02	38.27	21.82	50.36	42.15	11.99	34.22	33.54	19.5	47.82	24	54.49	17.56	34.29	33.75	67.57	26.72
Figure 4C	BRD-810 anti-tumor efficacy in SNU-398 (HCC)-tumor bearing mice
	individual measurements shown
	Days post treatment start	vehicle							BRD-810 30mg/kg BID							Regorafinib 30 mg/kg qd po
		#1001	#1002	#1003	#1004	#1005	#1006	#1007	#2001	#2002	#2003	#2004	#2005	#2006	#2007	#3001	#3002	#3003	#3004	#3005	#3006	#3007
	1	63.12	91.69	60.16	77.63	66.82	129.1	113.01	127.33	115.85	60.16	69.09	73.51	62.17	92.67	63.45	60.8	64.88	117.14	74.08	111.9	95.85
	3	73.17	101.91	87.8	85.75	92.44	155.65	152.57	79.2	89.14	44.56	68.8	52.15	56.06	75.6	72	76.25	72.91	127.45	81.33	119.22	106.01
	7	101.72	155.58	113	113.2	159.85	220.95	214.13	172.56	131.59	72.4	94.07	71.82	81.79	106.88	83.42	75.99	78.47	145.78	87.63		117.37
	8	114.08	162.83	125.17	127.23	188.26	251.2	239.81	185.57	143.53	76.18	100.39	95.02	81.06	126.96	100.66	81.04	87.14	150.75	99.27		129.84
	10	134.59	183.8	149.27	146.35	210.25	293.43	285.64	184.29	129.16	58.35	93.15	75.66	81.42	101.26	89.75	86.89	87.88	152.45	93.82		132.88
	13	185.2	216.08	184.75	199.69	277.68	357.89	364.06	252.95	180.82	84.75	135.7	114.86	119.15	162.2	96.32	85.08	98.92	145.11	103.54		167.23
Figure 4D	BRD-810 anti-tumor efficacy in A427 (NSCLC)-tumor bearing mice
	individual measurements shown
	Days post treatment start	vehicle								BRD-810 30mg/kg BID								Etoposide + Cisplatin
		#1001	#1002	#1003	#1004	#1005	#1006	#1007	#1008	#2001	#2002	#2003	#2004	#2005	#2006	#2007	#2008	#3001	#3002	#3003	#3004	#3005	#3006	#3007	#3008
	0	53	48.81	44.19	69.84	61.11	70.56	35.38	53.59	48.65	56.73	62.9	46.26	52.41	68.61	84.34	39.49	44.39	61.91	54.11	43.41	50.77	76.05	66.17	50.41
	2	54.81	49.91	38.79	73.56	62.05	68.93	46.37	51.21	51.08	57.81	65.31	41.3	44.59	52.28	69.88	34.18	41.93	79.68	48.98	42.99	45.12	80.07	55.2	64.63
	5	80.72	73.95	44.75	82.85	73.47	92.97	59.21	50.73	43.64	36.37	39.76	35.84	38.63	30.95	53.21	22.27	41.56	81.38	56.24	41.23	42.81	79.67	64.1	58.59
	7	69.01	78.49	49.31	96.21	85.83	91.77	57.15	53.95	37.94	31.35	35.3	30.03	32.67	22.61	57.53	25.34	43.25	84.66	69.55	45.61	49.93	80.14	64.6	59.13
	9	66.37	81.63	47.55	84.49	91.82	111.01	63.44	71.3	43.66	33.98	40.4	34.34	28.77	22.7	50.25	27.05	31.55	91.08	71.16	36.94	63.38	87.5	75.01	63.53
	12	73.7	87.33	57.29	106.16	94.13	115.25	60.37	74.69	39.52	33.29	32.29	31.19	34.28	31.27	57.69	26.5	37.32	92.68	68.85	33.34	64.02	83.82	77.37	68.95
	14	75.52	104.25	59.67	99.38	106.42	110.5	72.51	79.21	43.76	35.42	53.51	38.68	31.67	29.69	60.37	31.58	42.66	97.71	60.68	30.76	71.19	83.63	88.37	72.84
	16	75.47	102.46	64.47	108.74	105.5	124.32	73.42	79.59	49.46	36.32	43.16	32.16	30.73	35.93	54.62	36.46	33.62	105.33	70.2	27.31	69.18	84.11	83.02	75.33
	19	85.51	113.12	68.84	110.63	103.9	128.71	76.42	89.1	36.02	24.61	38.83	29.48	26.76	28.39	56.68	28.13	17.78	116.56	81.25	35.62	77.48	102.22	87.04	78.73
Figure 4E	BRD-810 anti-tumor efficacy in THP-1 (AML)-tumor bearing mice
	individual measurements shown
	Days post treatment start	Vehicle										BRD-810 50 mg/kg QW										Cytarabine										Cytarabine + BRD-810										Venetoclax
		#1001	#1002	#1003	#1004	#1005	#1006	#1007	#1008	#1009	#1010	#2001	#2002	#2003	#2004	#2005	#2006	#2007	#2008	#2009	#2010	#3001	#3002	#3003	#3004	#3005	#3006	#3007	#3008	#3009	#3010	#4001	#4002	#4003	#4004	#4005	#4006	#4007	#4008	#4009	#4010	#5001	#5002	#5003	#5004	#5005	#5006	#5007	#5008
	1	35.9	36.84	39.52	37.39	32.02	33.42	33.68	34.94	31.23	27.08	31.62	33.09	33.67	35.55	39.75	36.27	34.58	29.01	38.73	32.22	34.55	34.13	35.27	36.61	37.97	29.56	32.2	26.85	39.7	33.08	34.93	35.3	32.47	38.09	39.07	29.48	33.05	28.15	36.71	33.74	36.27	38.57	29.6	32.89	34.28	28.35	32.76	34.15
	3	55.66	53.09	50.96	60.32	48.59	55.19	49.88	43.88	42.49	29.52	28.28	31.99	30.6	38.61	40.53	31.14	35.44	29.4	31.23	25.78	56.73	43.71	46.59	40.5	59.56	37.55	48.92	32.47	41.3	50.46	31.22	31.81	33.01	30.46	32.94	34.91	31.72	29.75	31.11	44.52	46.08	62.31	36.23	49.99	71.57	33.25	37.51	51.73
	6	85.84	83.21	80.16	81.82	71.32	78.47	59.89	56.9	42.36	28.96	30.74	32.13	26.9	35.56	38.31	30.43	34.36	36.36	27.19	27.47	60.86	46.12	47.28	41.77	70.74	42.28	63.75	27.68	36.96	52.92	31.99	33.9	32.22	31.86	32.27	32.55	29.46	32.05	29.7	41.7	58.2	76.5	34.06	66.44	87.06	33.28	39.03	72.1
	8	121.93	113.73	122.19	114.54	92.47	97.14	88.56	70.77	55.28	30.38	38.86	31.91	25.92	39.83	43.67	30.57	39.34	38.73	32.24	27.64	80.75	48.31	57.33	37.06	69.84	40.98	72.57	28.68	37.62	62.2	38.07	33.8	34.24	30.75	35.74	31.97	30.82	34.27	29.36	41.34	70.38	85.8	36.3	78.87	103.9	36.38	41.14	85.31
	10	156.67	137.34	158.65	147.58	114.93	126.32	126.46	104.63	77.34	31.96	33.52	30.61	23.19	36.01	38.65	26.79	42.73	36.5	29.29	24.3	87.52	55.21	72.45	39.84	85.66	45.49	94.07	29.37	34.83	74.1	31.17	27.69	29.07	24.29	27.36	30.1	27.51	28.18	29.23	29.77	100.62	113	44.66	100.81	143.73	36.12	44.28	122.17
	13	208.08	193.84	224.95	224.79	207.94	207.01	186.14	153.92	103.82	36.26	44.83	31.41	21.52	39.76	48.2	32.72	45.52	35.16	35.01	27.62	101.88	64.15	91.89	43.02	99.25	47.84	115.35	31.51	35.25	76.99	24.77	26.31	27.29	24.22	22.68	24.7	22.55	21.74	23.71	28.45	129.99	188.46	53.9	147.24	211.83	41.12	60.34	168.23
	16	Terminated due to turmor burden in compliance with animal welfare										63.46	45.14	30.17	60.89	67.23	53.37	67.43	52.17	43.83	42.04	Terminated due to turmor burden in compliance with animal welfare										27.02	21.12	24.85	18.23	16.81	18.12	20.11	18.79	18.34	18	Terminated due to turmor burden in compliance with animal welfare
	20											90.4	65.39	64.46	86.92	83.94	80.66	103.17	90.72	72.58	54.92											27.86	16.4	11.44	11.48	13.5	20.03	9.64	17.3	12.35	16.97
	22											110.92	70.88	87.2	100.05	105.22	102.19	113.12	97.89	95.07	78.01											35.37	11.19	12.81	9.34	11.69	16.44	10.22	12.57	14.39	13.04
	24											Terminated due to turmor burden in compliance with animal welfare																				55.94	13.41	16.63	15.07	22.45	23.62	9.3	19.2	22.43	28.98
	27																															68.44	20.53	20.38	26.85	47.14	27.07	25.33	31.12	41.95	50.95
	29																															90.57	34.04	30.57	43.14	63.75	35.16	34.74	44.38	50.51	62.95
	30																															101.82	36.41	35.37	48.55	69.45	42.2	39.49	50.87	59.43	78.86
	31																															114.65	41.6	36.92	54.94	91.06	44.75	47.65	57.24	71.31	82.44
	34																															159	61	44	80	124	61	66	90	95	118
	36																															175	65	54	100	143	69	77	97	123	133
	38																															Terminated due to turmor burden in compliance with animal welfare
	41
	43
	45
	48
	50
	52
	55
	57
[truncated: 12 more columns]
