# Supplementary material for: BRD-810 is a highly selective MCL1 inhibitor with optimized in vivo clearance and robust efficacy in solid and hematological tumor models
Source: Nat Cancer. 2024 Aug 23;5(10):1479–93. doi: 10.1038/s43018-024-00814-0 (PMC11502502; doi:10.1038/s43018-024-00814-0)
Supplement: Supplementary file 8 — Statistical source data. [file 43018_2024_814_MOESM8_ESM.xlsx]

## Sheet: Sheet1
Figure 5A	Caspase-3/-7 activation in iPSC derived cardiomyocytes were exposed to BRD-810 or Doxorubicin									Figure 5B	Cell viability via cell titer glow in iPSC derived cardiomyocytes were exposed to BRD-810 or Doxorubicin									Figure 5C	DAPI stained number of nuclei in iPSC derived cardiomyocytes were exposed to BRD-810 or Doxorubicin									Figure 5D	Extracellular LDH in iPSC derived cardiomyocytes were exposed to BRD-810 or Doxorubicin									Figure 5E	Extracellular troponin I in iPSC derived cardiomyocytes were exposed to BRD-810 or Doxorubicin
		3h	6h	24h	48h	72h						3h	6h	24h	48h	72h						3h	6h	24h	48h	72h						3h	6h	24h	48h	72h						3h	6h	24h	48h	72h
	BRD-810 1µM	2.12438	2.49753	3.09756	3.85313	3.84259					BRD-810 1µM	0.963158	0.970012	0.926086	0.844019	0.859965					BRD-810 1µM	0.891122	0.836793	0.802352	0.746765	0.541111					BRD-810 1µM	0.963158	1.30135	1.87656	4.24738	5.52339					BRD-810 1µM	0.998525	2.98816	3.74538	12.5608	28.3821
		2.33383	3.07454	3.75298	3.71189	3.60398						0.963586	0.993688	0.915197	0.789762	0.820432						0.968773	1.02342	0.886711	0.811466	0.658668						0.963586	1.08259	2.07275	3.35475	5.2326						0.511972	1.54032	3.78221	11.7605	25.2353
		2.32688	2.48369	3.24372	4.0319	3.88145						0.956551	1.02254	0.95813	0.64584	0.866512						0.961204	0.849156	0.884472	0.819436	0.669248						0.956551	1.1935	2.0697	3.90425	4.88495						0.837693	2.56504	3.2265	11.7449	20.148
	BRD-810 0.1µM	1.30345	1.74767	1.15572	1.10795	1.18743					BRD-810 0.1µM	0.984837	0.991052	1.00467	0.790045	1.02784					BRD-810 0.1µM	0.960848	0.647889	0.890351	0.944383	0.9128					BRD-810 0.1µM	0.984837	1.15768	1.13171	1.25707	1.42167					BRD-810 0.1µM	0.733953	1.47136	1.45419	1.17519	2.06269
		1.36471	1.5872	1.2298	1.28727	0.953815						0.996296	0.969238	0.945951	0.71967	0.981637						0.937695	0.990788	0.930571	0.975405	0.881336						0.996296	1.15895	1.13627	1.32745	1.56378						1.09194	2.69508	1.02288	1.39805	1.64001
		1.52703	1.73495	1.11844	1.2955	0.994492						0.979373	0.968534	0.957688	0.853638	0.976683						0.95221	0.994152	0.845931	0.931785	0.809833						0.979373	1.29854	1.07873	1.37532	1.51406						1.10444	1.98656	0.680019	1.3367	2.56331
	Doxorubicin	0.906374	1.23225	2.62664	4.11859	4.49759					Doxorubicin	0.963026	0.985272	0.900264	0.582346	0.435499					Doxorubicin	0.350767	0.988606	0.31411	0.234382	0.0125856					Doxorubicin	0.963026	1.11224	1.53053	3.52804	5.40557					Doxorubicin	0.706122	2.49052	3.77	9.84182	30.5761
		0.977803	1.40074	2.63312	4.18641	4.42441						0.947145	1.04939	0.857799	0.677713	0.395485						0.367063	0.951062	0.260078	0.410661	0.029666						0.947145	0.935928	1.37704	3.00595	5.26856						0.674068	1.89267	3.71998	16.5962	27.6931
		0.888517	1.17724	2.45606	4.18191	4.20469						0.951248	1.00145	0.889689	0.632325	0.460615						0.458161	0.98497	0.262691	0.404576	0.0188092						0.951248	1.07308	1.35878	3.28542	5.56493						0.692656	3.41865	1.3768	13.2372	29.1909
	BRD-810 1µM - wash	1.89338	1.61936	1.07575	1.29265	1.04456					BRD-810 1µM - wash	0.978991	0.998338	0.953003	0.909781	1.00148					BRD-810 1µM - wash	0.903048	1.02924	0.903643	0.933582	0.964156					BRD-810 1µM - wash	0.978991	1.2594	1.15764	1.40802	1.35391					BRD-810 1µM - wash	0.802663	2.30044	1.90505	1.40188	2.07933
		2.06347	2.06587	1.23406	1.3979	0.982052						0.972366	0.941931	1.00838	0.956265	1.05001						1.06904	0.961136	1.03646	0.895465	1.04525						0.972366	1.06589	1.35389	1.28073	1.38604						0.491377	2.0303	3.68745	1.61919	1.85805
		2.04104	2.00284	1.23035	1.22435	1.06465						0.955824	1.01546	1.00131	0.884643	0.981581						1.10961	0.96732	1.02347	0.955796	1.03624						0.955824	1.16431	1.16322	1.41506	1.49553						1.22611	2.94068	1.23495	1.39723	1.9279
	BRD-810 0,1µM - wash	1.52467	1.27087	1.06636	1.12213	0.824716					BRD-810 0,1µM - wash	0.996613	0.952146	1.00117	0.882975	1.00554					BRD-810 0,1µM - wash	1.08497	0.650347	0.892192	0.912125	0.961202					BRD-810 0,1µM - wash	0.996613	0.969669	1.01472	0.761532	1.10498					BRD-810 0,1µM - wash	0.543749	1.40292	0.714827	0.942534	0.87938
		1.22562	1.3073	1.02657	1.07945	0.723725						0.95937	0.981465	0.988105	0.882169	1.02186						1.05218	1.01437	0.982448	0.954618	1.01925						0.95937	0.92611	0.918075	1.10453	1.20169						0.488368	2.18085	1.13672	1.34822	1.44284
		1.28319	1.3665	1.04103	1.08658	0.784177						0.950405	0.9503	0.933816	0.86373	1.04678						0.934264	0.969291	0.863248	0.835638	0.934689						0.950405	0.97831	1.0325	1.06481	1.17281						0.566275	2.79513	0.548484	1.00947	1.402
	Doxorubicin - wash	0.891676	1.38328	2.21256	4.1281	4.15126					Doxorubicin - wash	0.931544	0.990481	0.93926	0.68832	0.518673					Doxorubicin - wash	0.410535	0.97207	0.558578	0.818052	0.24475					Doxorubicin - wash	0.931544	1.02496	1.34224	2.87807	3.77013					Doxorubicin - wash	0.901133	0.727599	2.19853	5.75982	12.7295
		0.954976	1.36614	2.41016	4.07068	4.0709						0.939356	0.974884	0.937952	0.725341	0.546697						0.38571	0.998417	0.457231	0.843548	0.224736						0.939356	1.00626	1.34473	2.38871	4.30072						0.977983	0.513412	3.09908	7.19525	11.4567
		0.984881	1.17692	2.42981	4.31639	4.41182						0.92576	0.958642	0.97597	0.721856	0.511624						0.459166	0.845262	0.510159	0.881244	0.25184						0.92576	0.984283	1.23478	2.64367	4.36887						1.9587	1.60731	1.34484	6.89299	13.7321
Figure 5F	Troponin I levels in the blood of repeatedly dosed beagle dogs
	High Control			Vehicle										3 mg/kg BRD-810						8 mg/kg BRD-810						15 mg/kg BRD-810
	HC low	HC mid	HC high	1001	1002	1003	1004	1005	1501	1502	1503	1504	1505	2001	2002	4003	2501	2502	2503	3001	3002	3003	3501	3502	3503	4001	4002	2003	4004	4005	4501
	0.211	0.742	1.46	0	0	0	0	0	0	0	0	0	0	0	0	0	0	0	0	0	0	0	0	0	0	0	0	0	0	0	0
	0.195	0.761	1.43	0	0	0	0	0	0	0	0	0	0	0	0	0.344	0	0	0	0	0	0	0	0	0	0	0	0	0	0	0
	0.231	0.751	1.43	0	0	0	0	0	0	0	0	0	0	0	0	0	0	0	0	0	0	0	0	0	0	0	0	0	0	0	0
	0.212	0.764	1.57
	0.216	0.709	1.44
	0.231	0.738	1.48
