# Supplementary material for: BRD-810 is a highly selective MCL1 inhibitor with optimized in vivo clearance and robust efficacy in solid and hematological tumor models
Source: Nat Cancer. 2024 Aug 23;5(10):1479–93. doi: 10.1038/s43018-024-00814-0 (PMC11502502; doi:10.1038/s43018-024-00814-0)
Supplement: Supplementary file 9 — Statistical source data. [file 43018_2024_814_MOESM9_ESM.xlsx]

## Sheet: Figure 6
	Figure 6B-E ECG parameters in dogs repeatedly treated with BRD-810
