# Supplementary material for: BRD-810 is a highly selective MCL1 inhibitor with optimized in vivo clearance and robust efficacy in solid and hematological tumor models
Source: Nat Cancer. 2024 Aug 23;5(10):1479–93. doi: 10.1038/s43018-024-00814-0 (PMC11502502; doi:10.1038/s43018-024-00814-0)
Supplement: Supplementary file 11 — Statistical source data. [file 43018_2024_814_MOESM11_ESM.xlsx]

## Sheet: Extended Data Figure 2
Extended Data Fig 2A	Co-immunoprecipitate qantification of the MCL1-BAK complex after exposing RKO cells to increasing doses of BRD-810
	BRD-810 (LogM)	0.5h	1h	2h	4h	6h	24h
	-9	0.706315	0.933728	0.982075	1.17678	1.22611	1.18171
	-8	0.338448	0.453215	0.504851	0.627199	0.678342	0.672093
	-7	0.0863838	0.0629831	0.0945733	0.147015	0.152442	0.146358
	-6	0.0308502	0.0279559	0.0208732	0.0337773	0.0296333	0.0252919
Extended Data Fig 2B	Co-immunoprecipitate qantification of the MCL1-BIM complex after exposing RKO cells to increasing doses of BRD-810
	BRD-810 (LogM)	0.5h	1h	2h	4h	6h	24h
	-9	0.929825	0.882206	0.73183	0.616541	0.837093	0.784461
	-8	0.837093	0.814536	0.502005	0.451128	0.465664	0.357143
	-7	0.964912	0.596491	0.469173	0.375689	0.278697	0.09198
	-6	0.85213	0.696742	0.48797	0.380952	0.264662	0.0257895

## Sheet: Extended Data Figure 3 
		Extended Data Fig 3 – Analysis of Bcl-xl, BAK and MCL1 protein and mRNA expression correlation to BRD-810 sensitivity in breast cancer cell lines
		Cell Line	BRD-810 IC50 (M)	BRD-810 IC50 (Log M)	Bcl-xl protein		BAK protein		MCL1 protein					MCL1 mRNA						BCL2L1 mRNA						BAK mRNA
		AU565	7.23767e-08	-7.1404	2.74678	1.68382	0.758779	0.582468	0.581818	0.528244			AU565	0.25	0.28	0.24	0.27	0.26	0.24	1.62	1.49	1.58	1.64	1.6	1.72	2.37	0.95	1.67	1.62	1.68	1.66
		BT549	1.73533e-05	-4.76063	1.39732	0.996516	0.114126	0.0992754	0.195652	0.196654			BT549	0.49	0.53	0.45	0.46	0.56	0.45	5.4	4.94	4.79	5.41	4.85	5.21	1.05	0.92	0.89	0.93	1.15	0.98
		EFM19	9.334e-06	-5.02993	2.43709	1.68528	0.243243	0.222162	0.359459	0.457432			EFM19	0.44	0.48	0.39	0.39	0.48	0.44	5.65	5.21	4.9	5.63	5.23	4.99	1.06	0.9	0.85	0.99	1.12	0.94
		EFM 192a	1.03523e-06	-5.98498	3.05882	1.84337	0.49593	0.382581	0.609677	0.895349			EFM192a	0.82	0.9	0.75	0.82	0.85	0.79	13.01	10.96	11.22	13.08	12.4	12.24	3.81	3.27	3.69	3.58	3.49	3.39
		EVSAT	6.493e-08	-7.18755	2.55844	1.83673	0.919268	0.943038	0.64557	0.688913			EVSAT	0.39	0.42	0.37	0.41	0.37	0.38	5.6	4.66	4.77	5.61	5.26	5.24	1.85	1.82	1.81	1.88	1.82	1.84
		HCC1143	9.883e-08	-7.00511	2.00595	1.33333	0.193839	0.216915	0.507463	0.392891			HCC1143	0.76	0.86	0.65	0.68	0.82	0.78	6.96	5.54	5.53	6.94	5.89	6.57	1.29	1.22	1.25	1.04	1.01	1.15
		HCC1187	1.946e-06	-5.71086	0.748571	0.624242	0.176623	0.215972	0.528472	0.493506			HCC1187	0.81	0.88	0.74	0.77	0.85	0.82	0.81	0.75	0.76	0.82	0.84	0.75	1.19	1.17	1.18	1.17	1.25	1.12
		HCC1395	9.301e-07	-6.03147	1.0531	1	0.197826	0.200787	0.361417	0.331884			HCC1395	0.18	0.19	0.17	0.19	0.15	0.19	0.68	0.51	0.6	0.63	0.63	0.65	0.27	0.27	0.25	0.26	0.27	0.28
		HCC1500	6.4875e-07	-6.18792	2.86667	4.39252	0.372449	0.345992	0.165963	0.13648			HCC1500	0.56	0.58	0.55	0.54	0.56	0.58	9.8	6.24	6.3	9.84	7.99	8.23	1.44	1.43	1.42	1.45	1.42	1.43
		HCC202	1.4805e-05	-4.82959	3.13029	1.65922	0.1343	0.0995349	0.364651	0.291304			HCC202	1.19	1.42	0.96	1.19	1.23	1.16	24.8	12.56	12.24	24.82	18.1	18.62	2.26	1.27	2.25	2.28	1.1	1.45
		HCC38	2.2335e-05	-4.65101	1.8156	2.25439	0.108586	0.0975207	0.173554	0.136364			HCC38	0.58	0.59	0.58	0.53	0.62	0.59	14.59	14.52	14.21	14.56	14.24	14.21	1.62	1.64	1.61	1.56	1.58	1.54
		HCC70	6.018e-07	-6.22055	0.968326	0.731707	0.0811111	0.0896694	0.438017	0.392593			HCC70	0.71	0.92	0.51	0.69	0.69	0.75	3.69	2.38	2.49	3.7	3.05	3.24	0.86	0.62	0.78	0.75	0.71	0.72
		HMC18	6.47e-08	-7.1891	0.552632	0.566667	0.17457	0.196167	0.696864	0.563574			HMC18	1.05	1.19	0.93	1.02	1.09	1.01	1	0.86	0.79	1.02	0.98	0.78	1.04	0.96	0.95	0.92	1.01	0.98
		MDA-MB-175 VII	2.003e-05	-4.69832	2.50562	2.51852	0.166837	0.131092	0.314286	0.413776			MDA-MB-175VII	0.28	0.29	0.28	0.35	0.24	0.26	5.95	5.43	5.24	5.93	5.42	5.56	0.44	0.42	0.35	0.41	0.34	0.4
		MDA-MB-231	2.806e-05	-4.55191	3.07407	2.84091	0.277124	0.211688	0.16039	0.162092			MDA-MB-231	0.73	0.74	0.73	0.69	0.75	0.76	23.7	19.78	20.69	23.62	23.15	22.02	2.64	2.25	2.56	2.6	2.28	2.35
		MDA-MB-415	6.2595e-06	-5.20346	3.6699	2.36986	0.447761	0.427941	0.311029	0.276866			MDA-MB-415	0.26	0.32	0.19	0.25	0.23	0.29	8.35	6.9	7.07	8.39	7.98	7.68	1.71	1.62	1.68	1.3	1.25	1.35
		MDA-MB-436	0.0001	-4	1.56983	1.12121	0.122581	0.12795	0.652174	0.612903			MDA-MB-436	0.6	0.65	0.5	0.6	0.57	0.68	4.15	2.6	2.41	4.15	3.05	3.34	0.44	0.43	0.45	0.48	0.5	0.52
		MDA-MB-453	6.743e-05	-4.17115	4.14667	3.42186	0.280851	0.366667	0.838542	0.531915			MDA-MB-453	0.36	0.44	0.28	0.35	0.37	0.36	8.56	5.99	5.97	8.63	7.15	7.49	0.89	0.62	0.68	0.89	0.65	0.78
		MDA-MB-468	1.275e-06	-5.89449	1.57639	1.16667	0.161009	0.234722	0.5375	0.518349			MDA-MB-468	0.69	0.84	0.54	0.68	0.71	0.69	3.01	2.64	2.52	2.99	2.61	2.78	1.25	1.15	1.35	1.25	1.26	1.43
		Linear Regressions
			Supplm. Fig 3A	Supplm. Fig 3B	Supplm. Fig 3C	Supplm. Fig 3D
			Bcl-xl/BAK Protein	Bcl/xl/BAK mRNA	MCL1 protein	MCL1 mRNA
		Best-fit values
		Slope	3.543	2.522	-0.05687	-0.02334
		Y-intercept	29.14	19.59	0.1147	0.4577
		X-intercept	-8.227	-7.766	2.016	19.61
		1/slope	0.2823	0.3965	-17.59	-42.85
		Std. Error
		Slope	0.8886	0.6043	0.04213	0.06337
		Y-intercept	5.06	3.441	0.2399	0.3609
		95% Confidence Intervals
		Slope	1,668 to 5,418	1,247 to 3,797	-0,1457 to 0,03201	-0,1570 to 0,1104
		Y-intercept	18,47 to 39,82	12,33 to 26,85	-0,3915 to 0,6208	-0,3037 to 1,219
		X-intercept	-11,28 to -7,216	-10,10 to -6,923	-2,737 to +infinity	-1,975 to +infinity
		Goodness of Fit
		R squared	0.4832	0.5061	0.09681	0.007913
		Sy.x	3.949	2.685	0.1872	0.2816
		Is slope significantly non-zero?
		F	15.89	17.42	1.822	0.1356
		DFn, DFd	1, 17	1, 17	1, 17	1, 17
		P value	0.001	0.0006	0.1948	0.7172
		Deviation from zero?	Significant	Significant	Not Significant	Not Significant
		Equation	Y = 3,543*X + 29,14	Y = 2,522*X + 19,59	Y = -0,05687*X + 0,1147	Y = -0,02334*X + 0,4577
		Data
		Number of X values	19	19	19	19
		Maximum number of Y replicates	1	1	1	1
		Total number of values	19	19	19	19
		Number of missing values	0	0	0	0

## Sheet: Extended Data Figure 4
Extended Data Fig 4A	BRD-810 anti-tumor efficacy in MV-4-11 (AML)-tumor bearing mice in combination with SoC
	Days post treatment start	Vehicle										BRD-810 (50mg/kg)										Venetoclax										Venetoclax + BRD-810										Azacytidine
		#1001	#1002	#1003	#1004	#1005	#1006	#1007	#1008	#1009	#1010	#2001	#2002	#2003	#2004	#2005	#2006	#2007	#2008	#2009	#2010	#3001	#3002	#3003	#3004	#3005	#3006	#3007	#3008	#3009	#3010	#4001	#4002	#4003	#4004	#4005	#4006	#4007	#4008	#4009	#4010	#5001	#5002	#5003	#5004	#5005	#5006	#5007	#5008
	1	33.1	43.23	34.85	35.3	39.14	38.25	31.81	28.74	33.93	36.28	35.02	33.94	28.85	37.56	42.28	29.22	31.9	37.08	33.74	38.95	33.13	28.19	34.15	35.82	29.42	37.09	44.34	37.28	33.74	41.97	29.21	36.55	33.91	28	35.91	38.17	33.06	38.26	42.39	34.89	37.66	36.25	41.68	30.5	27.18	34.36	33.31	32.32
	4	36.8	37.72	39.6	37.54	48.4	51.68	32.49	36.08	42.11	49.87	26.62	25.67	26.6	26.37	29.72	24.53	24.52	24.65	22.08	25.8	32.39	37.39	43.94	50.14	32.53	44.14	52.92	48.8	41.66	49.99	25.07	23.93	25.23	24.72	26.52	24.96	24.38	23.72	24.19	23.59	54.55	56.25	56.22	40.13	37.55	44.2	45.16	42.15
	8	62.23	43.47	48.76	49	66.53	61.63	70.88	51.76	66.2	79.16	12.67	12.08	15.99	14.4	16	21.11	13.82	16.66	16.11	16.8	41.04	57.44	59.24	62.99	49.55	52.42	59.83	53.52	48.45	66.98	17	7.48	12.25	6.2	4.87	7.09	9.41	11.32	16.77	16.24	65.52	65.46	68.31	53.62	40.92	60.68	62.4	50.31
	11	74.75	61.64	60.43	62.32	84.53	87.48	90.62	65.09	98.07	104.03	5.55	6.38	9.7	9.09	9.59	15.25	12.18	12.09	13.99	14.19	47.19	72.26	75.92	72.38	72.25	70.02	85.2	60.52	70.23	97.04	13.9	7.26	9.82	0	0	5.19	10.7	7.24	12.28	5.38	89.02	75.69	101.46	67.13	49.48	79.37	79.77	55.4
	15	92.34	88.15	83.03	76.19		124.54	151.28	85.43	172.94	160.77	11.31	13.62	13.93	12.76	16.54	18.65	26.34	13.35	15.41	20.39	63.44	101.62	98.93	111.48	113.46	108.85	111.46	76.94	80.71	124.01	13.62	3.34	10.02	0	0	0	6.46	5.84	6.86	5.02	108.19	101.3	133.05	77.44	61.88	97.99	123.49	81.45
	16	94.36	100.57	86.82	79.56		131.6	150.01	90.35	183.58	166.34	14.29	13.64	16.09	13.2	16.28	16.34	24.11	16.63	12.77	18.42	66	108.03	100.41	123.76	112.88	118.57	116.35	89.12	87.16	125.05	12.04	0	8.78	0	0	0	7.95	5.06	5.66	0	125.36	108.14	139.95	80.65	62.33	102.82	127.03	91.37
	17	102.86	122.44	94.78	90.02		148.67	165.03	101.07	201.39	180.5	16.32	15.66	12.32	13.95	16.47	22.47	28.2	17.64	11.6	16.32	74.19	130.91	105.55	136.78	132.34	126.42	134.13	95.37	110.48	139.48	12.54	0	9.63	0	0	0	6.05	4.22	5.26	0	137.71	107.49	162.36	100.14	70.25	118.23	133.41	87.57
	19											16.12	17.07	16.64	15.49	19.63	19.67	33.42	20.16	12.47	19.28											14.4	0	12.23	0	0	0	7.13	4.47	7.06	0
	22											15.96	13.8	17.58	13.08	27.24	26.83	45.82	20.59	17.65	30.87											15.24	0	12.55	0	0	0	0	6.12	11.93	9.1
	23											19.88	13.74	18.62	13.25	27.09	25.77	46.27	21.61	19.23	30.84											14.55	0	13.66	0	0	0	0	4.93	13.08	10.12
	24											18.61	12.36	15.86	12.16	22.93	23.65	40.03	21.78	15.79	25.76											15.98	0	14.34	0	0	0	0	0	11.39	9.48
	25											17.29	11.09	15.1	10.55	19.15	23.93	41.26	19.22	15.92	27.26											15.51	0	14.55	0	0	0	0	0	9.48	8.89
	28											16.9	9.46	16.61	12.08	21.14	29.44	42.71	18.14	16.84	25.6											13.57	0	14.24	0	0	0	0	0	7.47	8.34
	30											23.51	13.48	28.43	16.07	34.82	36.45	63.71	21.54	20.67	39.62											14.72	6.48	14.79	0	0	0	0	0	7.96	9.6
	32											28.81	22.1	37.72	23.68	48.35	40.83	87.53	30.62	39.19	48.32											14.9	9.38	14.07	0	0	0	0	0	8.49	0
	34											44.98	27.95	64.38	32.31	66.79	45.22	91.78	40.41	44.76	72.18											15.38	15.52	14.06	0	0	0	0	8.52	11.75	0
	37											64.15	47.16	83.54	51.3	85.84	57.3	97.9	67.43	64.6	98.08											14.91	15.75	13.75	0	0	0	6.79	9.01	10.92	0
	39											65.66	59.64	93.05	61.06	90.43	57.52	113.2	87.88	84.38	123.12											14.95	15.98	13.92	0	0	0	6.95	9.58	10.82	0
	41											69.04	65.99	95.01	72.32	107.89	63.57	130.89	98.48	93.26	140.26											15.58	15.99	14.36	0	0	0	6.98	9.79	11.51	0
	44											68.78	69.79	115.03	96.93	141.47	72.95	177.01	140.18	102.42	158.88											16.46	15.47	13.6	0	0	0	6.62	9.8	11.05	0
	46																															16.19	15.47	14.04	0	0	0	6.38	10.06	10.2	0
	48																															16.39	16.11	13.26	0	0	0	6.59	10.01	10.41	0
	51																															15.9	15.13	12.74	0	0	0	6.36	9.43	9.94	0
	53																															16.26	15.37	13.44	0	0	0	7.42	9.75	9.79	0
Extended Data Fig 4B	Overall survival of MV-4-11 (AML)-tumor bearing mice treated with BRD-810 in combination with SoC
	Days post treatment start	vehicle	BRD-810 50 mg/kg	Venetoclax	Venetoclax + BRD-810	Azacytidine	Azacytidine + BRD-810
	0	100	100	100	100	100	100
	1	100	100	100	100	100	100
	4	100	100	100	100	100	100
	8	100	100	100	100	100	100
	11	100	100	100	100	100	100
	15	100	100	100	100	100	100
	16	50	100	100	100	100	100
	17	50	100	0	100	100	100
	19	50	100	0	100	0	100
	22	0	100	0	100	0	100
	23	0	100	0	100	0	100
	24	0	100	0	100	0	100
	25	0	100	0	100	0	100
	28	0	100	0	100	0	100
	30	0	100	0	100	0	100
	32	0	100	0	100	0	100
	34	0	100	0	100	0	100
	37	0	100	0	100	0	100
	39	0	100	0	100	0	100
	41	0	100	0	100	0	100
	44	0	0	0	100	0	100
	46	0	0	0	100	0	100
	48	0	0	0	100	0	100
	51	0	0	0	100	0	100
	53	0	0	0	100	0	0
[truncated: 12 more columns]
